# Supplementary material for: Fractional crystallisation of eclogite during the birth of a Hawaiian Volcano
Source: Nat Commun. 2022 May 26;13:2946. doi: 10.1038/s41467-022-30108-x (PMC9135719; doi:10.1038/s41467-022-30108-x)
Supplement: Supplementary file 2 — Source Data [file 41467_2022_30108_MOESM2_ESM.zip]

Archive with 2 entries (2 files):
- worked example 1.xlsx
- worked example 2.xlsx
