# Supplementary material for: Fractional crystallisation of eclogite during the birth of a Hawaiian Volcano
Source: Nat Commun. 2022 May 26;13:2946. doi: 10.1038/s41467-022-30108-x (PMC9135719; doi:10.1038/s41467-022-30108-x)
Supplement: Supplementary file 2 — Source Data [file 41467_2022_30108_MOESM2_ESM.zip › worked example 1.xlsx]

## Sheet: Instructions
Fractional crystallisation and partial melting
This excel spreadsheet contains two sheets one showing the calculations for fractional crystallisation and the other for partial melting.
Fractional crystallisation sheet:
Rows 3 to 16 contain the partition coefficients, the concentration of each REE (ppm) in the least (B11) and most evolved (C4) glasses, the dn and ln arising from fits of these to the orthogonal polynomials, and the proportions of the phases crystallising.
Rows 17 to 42 show how to calculate the petrogenetic process vectors (Yn) for fractional crysatllisation using Eq. 5.
Rows 43 to 67 show how to calculate the change in REE concentration due to fractional crystallisation using Eq. 3. These patterns can then be fit to the orthognal polynomials to determine the process vectors.
Partial melting sheet:
Rows 3 to 22 contain the partition coefficients, the concentration of each REE (ppm) patterns of the least (B11) and most evolved (C4) glasses, the ln arising from fits of these to the orthogonal polynomials, and the melting reactions of the different phases.
Rows 23 to 36 show how to calculae the change in REE concentration due to partial melting using Eq. 6. These patterns can then be fit to the orthognal polynomials to determine the process vectors.

## Sheet: Fractional Crystallisation
Fractional Crystallisation
Partition coefficients
		La	Ce	Pr	Nd	Sm	Eu	Gd	Tb	Dy	Ho	Er	Tm	Yb	Lu		d0	d1	d2	d3	d4
	D cpx/melt	0.049154	0.0706417	0.107319	0.155001	0.253181	0.296529	0.337676	0.37475	0.40588	0.427722	0.440637	0.445495	0.443535	0.436235		0.303633	-2.43829	-6.58637	141.956	-0.00278187
	D gt/melt	0.00278426	0.009784	0.0277663	0.0858292	0.399092	0.66888	1.05273	1.5766	2.2687	3.0832	4.00042	4.99399	6.03243	7.08076		2.35494	-35.3964	365.514	-1854.71	3276.2
																	l0	l1	l2	l3	l4
	B11	13.7	31.2	4.36	20.2	4.66	1.66	4.97	0.7	4.25	0.81	2.2	0.28	1.87	0.27		3.09716	9.77746	-14.1435	-300.417	2988.02
	C4	35.6	69.5	10.55	47.3	11.55	3.8	11.79	1.38	6.89	1	2.3	0.26	1.35	0.22		3.56441	16.338	-85.147	-80.5431	15585.4
		% crystallising	mx (see Eq. 5)
	Clinopyroxene	70	0.7
	Garnet	30	0.3
Calculation of fractional crystallisation vectors using Eq. 5									* This equation is described at the top (left hand column) on page 1487 in O'Neill (2016). Please see pages 1486 to 1489 in O'Neill (2016) for an in depth description of the process vectors (Yn).
Degree of	F (degree of	Petrogenetic process vectors				ln (observed) = ln (initial; B11) + Yn*
crystallisation	melt present)	Y0	Y1	Y2		l0	l1	l2
0.01	0.99	0.000813837	0.123878	-1.05573		3.09798	9.90134	-15.1992
0.03	0.97	0.00246647	0.375431	-3.19955		3.09963	10.1529	-17.343
0.05	0.95	0.00415353	0.632226	-5.38804		3.10131	10.4097	-19.5315
0.07	0.93	0.00587649	0.894486	-7.6231		3.10304	10.6719	-21.7666
0.09	0.91	0.00763691	1.16245	-9.90675		3.1048	10.9399	-24.0502
0.11	0.89	0.00943645	1.43636	-12.2412		3.1066	11.2138	-26.3846
0.13	0.87	0.0112769	1.7165	-14.6286		3.10844	11.494	-28.7721
0.15	0.85	0.0131601	2.00316	-17.0716		3.11032	11.7806	-31.2151
0.17	0.83	0.0150882	2.29665	-19.5728		3.11225	12.0741	-33.7162
0.19	0.81	0.0170634	2.59729	-22.1349		3.11422	12.3747	-36.2784
0.21	0.79	0.0190879	2.90545	-24.7612		3.11625	12.6829	-38.9046
0.23	0.77	0.0211643	3.22151	-27.4547		3.11833	12.999	-41.5982
0.25	0.75	0.0232954	3.54589	-30.2192		3.12046	13.3233	-44.3627
0.27	0.73	0.025484	3.87903	-33.0584		3.12265	13.6565	-47.2019
0.29	0.71	0.0277335	4.22144	-35.9765		3.12489	13.9989	-50.1199
0.31	0.69	0.0300473	4.57362	-38.9779		3.12721	14.3511	-53.1214
0.33	0.67	0.0324291	4.93617	-42.0677		3.12959	14.7136	-56.2111
0.35	0.65	0.0348831	5.30971	-45.2511		3.13204	15.0872	-59.3945
0.37	0.63	0.0374138	5.69492	-48.5339		3.13458	15.4724	-62.6774
0.39	0.61	0.0400262	6.09255	-51.9227		3.13719	15.87	-66.0662
0.4	0.6	0.0413647	6.29629	-53.659		3.13853	16.0738	-67.8025
Calculation of fractional crystallisation vectors using Eq. 3
		M/M0
Degree of	F	La	Ce	Pr	Nd	Sm	Eu	Gd	Tb	Dy	Ho	Er	Tm	Yb	Lu		Fit of orthogonal polynomials ln[M]/[M0]				ln (observed) = ln (initial; B11) + Yn*
crystallisation																	Y0	Y1	Y2		l0	l1	l2
0.01	0.99	1.00974	1.00957	1.00925	1.00874	1.00709	1.00597	1.00451	1.00266	1.00035	0.997748	0.994902	0.991892	0.988805	0.985735		0.000813831	0.123878	-1.05573		3.09798	9.90134	-15.1992
0.03	0.97	1.02982	1.02928	1.02831	1.02672	1.02165	1.01819	1.01373	1.0081	1.00107	0.993189	0.984629	0.975629	0.966455	0.95739		0.00246645	0.375432	-3.19955		3.09963	10.1529	-17.343
0.05	0.95	1.05073	1.04981	1.04814	1.04541	1.03672	1.03082	1.02324	1.01367	1.00181	0.988557	0.974251	0.959301	0.944161	0.929295		0.0041535	0.632227	-5.38804		3.10131	10.4097	-19.5315
0.07	0.93	1.07252	1.07119	1.06878	1.06484	1.05234	1.04388	1.03303	1.01939	1.00256	0.983849	0.963765	0.942909	0.921923	0.901454		0.00587645	0.894486	-7.6231		3.10304	10.6719	-21.7666
0.09	0.91	1.09525	1.09349	1.09029	1.08508	1.06855	1.0574	1.04314	1.02528	1.00333	0.979062	0.953168	0.926449	0.899742	0.873868		0.00763685	1.16245	-9.90676		3.1048	10.9399	-24.0502
0.11	0.89	1.11899	1.11676	1.11272	1.10615	1.08538	1.07139	1.05357	1.03133	1.00412	0.974193	0.942456	0.909921	0.87762	0.846542		0.00943638	1.43636	-12.2412		3.1066	11.2138	-26.3846
0.13	0.87	1.1438	1.14107	1.13614	1.12814	1.10286	1.0859	1.06435	1.03755	1.00492	0.969237	0.931625	0.893322	0.855558	0.819478		0.0112768	1.71651	-14.6286		3.10844	11.494	-28.7721
0.15	0.85	1.16975	1.1665	1.16062	1.15108	1.12104	1.10095	1.07549	1.04396	1.00575	0.964193	0.920671	0.87665	0.833556	0.79268		0.01316	2.00316	-17.0716		3.11032	11.7806	-31.2151
0.17	0.83	1.19693	1.19312	1.18623	1.17506	1.13997	1.11657	1.08702	1.05056	1.00659	0.959056	0.90959	0.859903	0.811617	0.766151		0.0150881	2.29665	-19.5728		3.11225	12.0741	-33.7162
0.19	0.81	1.22543	1.22102	1.21305	1.20013	1.15968	1.13281	1.09896	1.05736	1.00746	0.953822	0.898376	0.84308	0.789741	0.739896		0.0170632	2.59729	-22.1349		3.11422	12.3748	-36.2784
0.21	0.79	1.25535	1.25029	1.24117	1.22639	1.18025	1.14969	1.11133	1.06438	1.00835	0.948486	0.887025	0.826177	0.76793	0.713918		0.0190877	2.90545	-24.7612		3.11625	12.6829	-38.9046
0.23	0.77	1.28679	1.28104	1.27068	1.25392	1.20172	1.16727	1.12417	1.07163	1.00926	0.943045	0.875533	0.809193	0.746185	0.688221		0.0211641	3.22151	-27.4548		3.11833	12.999	-41.5982
0.25	0.75	1.31988	1.31339	1.3017	1.28282	1.22416	1.18559	1.13749	1.07912	1.0102	0.937493	0.863893	0.792126	0.724508	0.662809		0.0232952	3.54589	-30.2192		3.12046	13.3234	-44.3627
0.27	0.73	1.35475	1.34746	1.33435	1.31319	1.24764	1.20471	1.15134	1.08687	1.01116	0.931825	0.852099	0.774971	0.7029	0.637687		0.0254838	3.87904	-33.0584		3.12265	13.6565	-47.2019
0.29	0.71	1.39155	1.38341	1.36876	1.34516	1.27225	1.22467	1.16576	1.09489	1.01215	0.926035	0.840145	0.757727	0.681364	0.612858		0.0277333	4.22144	-35.9765		3.12489	13.9989	-50.12
0.31	0.69	1.43045	1.42138	1.40508	1.37885	1.29807	1.24556	1.18077	1.1032	1.01317	0.920117	0.828025	0.74039	0.6599	0.588328		0.0300471	4.57363	-38.978		3.12721	14.3511	-53.1214
0.33	0.67	1.47162	1.46155	1.44348	1.41441	1.32519	1.26743	1.19642	1.11183	1.01423	0.914065	0.81573	0.722957	0.638511	0.564102		0.0324289	4.93618	-42.0677		3.12959	14.7136	-56.2112
0.35	0.65	1.51528	1.50413	1.48414	1.45201	1.35373	1.29036	1.21277	1.12078	1.01531	0.907871	0.803254	0.705426	0.617198	0.540185		0.0348828	5.30971	-45.2511		3.13204	15.0872	-59.3946
0.37	0.63	1.56166	1.54934	1.52726	1.49184	1.3838	1.31445	1.22986	1.13009	1.01643	0.901527	0.790588	0.687792	0.595965	0.516581		0.0374135	5.69492	-48.534		3.13457	15.4724	-62.6774
0.39	0.61	1.61103	1.59744	1.5731	1.53409	1.41554	1.33978	1.24776	1.13978	1.01759	0.895025	0.777723	0.67005	0.574812	0.493298		0.0400259	6.09256	-51.9228		3.13719	15.87	-66.0663
0.4	0.6	1.63693	1.62266	1.59711	1.5562	1.43209	1.35295	1.25703	1.14478	1.01818	0.891712	0.771213	0.661139	0.564266	0.481777		0.0413643	6.29629	-53.6591		3.13853	16.0738	-67.8026

## Sheet: Partial Melting
Partial Melting
Partition coefficients
		La	Ce	Pr	Nd	Sm	Eu	Gd	Tb	Dy	Ho	Er	Tm	Yb	Lu
	D ol/melt	1.00234e-05	1.97697e-05	7.53509e-05	0.000108148	0.000282458	0.000603082	0.00125639	0.00241841	0.004301	0.00689195	0.0101805	0.0140926	0.0184975	0.0232184
	D opx/melt	0.00069855	0.00152158	0.00291802	0.00553328	0.0146416	0.0207738	0.028369	0.0374691	0.0480735	0.0591604	0.0703609	0.0813408	0.0918117	0.101536
	D cpx/melt	0.049154	0.0706417	0.107319	0.155001	0.253181	0.296529	0.337676	0.37475	0.40588	0.427722	0.440637	0.445495	0.443535	0.436235
	D gt/melt	0.00278426	0.009784	0.0277663	0.0858292	0.399092	0.66888	1.05273	1.5766	2.2687	3.0832	4.00042	4.99399	6.03243	7.08076
		mx (see Eq.6)	px (see Eq.6)
	Ol	0.52	0.05
	Opx	0.145	-0.15
	Cpx	0.3	0.96
	Gt	0.035	0.14
	D0 (see Eq.6)	0.0149501	0.0217659	0.0336297	0.0503628	0.0921924	0.115695	0.142915	0.174296	0.210376	0.248391	0.287702	0.327561	0.367127	0.405493
	P (see Eq. 6)	0.0474733	0.0689585	0.106479	0.159992	0.296744	0.375225	0.467358	0.574984	0.700268	0.833732	0.973025	1.11534	1.25749	1.39602
																	l0	l1	l2
	B11	13.7	31.2	4.36	20.2	4.66	1.66	4.97	0.7	4.25	0.81	2.2	0.28	1.87	0.27		3.09716	9.77746	-14.1435
	C4	35.6	69.5	10.55	47.3	11.55	3.8	11.79	1.38	6.89	1	2.3	0.26	1.35	0.22		3.56441	16.338	-85.147
Calculation of partial melting vectors using Eq. 6
F (degree		M/M0															Fit of orthogonal polynomials to ln[M]/[M0]				Transpose vector to start at ln of C4
of melt)		La	Ce	Pr	Nd	Sm	Eu	Gd	Tb	Dy	Ho	Er	Tm	Yb	Lu		Y0	Y1	Y2		l0	l1	l2
1e-05		66.8464	45.9239	29.7277	19.8526	10.8461	8.64293	6.99691	5.73721	4.75333	4.02589	3.47582	3.05288	2.72387	2.46615		2.13109	17.8359	42.0145		3.56441	16.338	-85.147
0.01		40.8573	32.1789	23.4935	17.0175	10.0781	8.20055	6.74576	5.60078	4.68662	3.99914	3.47256	3.06365	2.74309	2.49045		2.02549	15.4973	20.692		3.4588	13.9994	-106.47
0.02		29.4112	24.7606	19.4174	14.8892	9.4111	7.80087	6.51179	5.47056	4.6217	3.97273	3.46931	3.07452	2.7626	2.51526		1.94524	13.7912	8.28411		3.37855	12.2933	-118.877
0.03		22.9748	20.1219	16.5466	13.234	8.8269	7.43835	6.2935	5.34625	4.55855	3.94666	3.46607	3.08546	2.7824	2.54057		1.87955	12.4351	0.260768		3.31286	10.9372	-126.901
0.04		18.8497	16.947	14.4153	11.91	8.31099	7.10801	6.08937	5.22747	4.49711	3.92093	3.46283	3.09648	2.80247	2.56639		1.82349	11.3042	-5.20146		3.2568	9.80624	-132.363
0.05		15.9804	14.6374	12.7704	10.8268	7.85206	6.80578	5.89807	5.11386	4.4373	3.89553	3.4596	3.10758	2.82284	2.59274		1.77437	10.3313	-9.01008		3.20768	8.83337	-136.172
0.06		13.8693	12.8819	11.4625	9.92425	7.44116	6.52819	5.71842	5.00507	4.37905	3.87047	3.45638	3.11876	2.84351	2.61964		1.73051	9.47596	-11.6785		3.16382	7.97805	-138.84
0.07		12.2508	11.5023	10.3976	9.16058	7.07112	6.27236	5.54939	4.90082	4.32232	3.84572	3.45316	3.13002	2.86448	2.6471		1.69082	8.71168	-13.5232		3.12413	7.21377	-140.685
0.08		10.9707	10.3897	9.51372	8.50605	6.73615	6.03583	5.39007	4.80082	4.26704	3.82128	3.44994	3.14136	2.88577	2.67514		1.65451	8.0201	-14.7515		3.08783	6.52219	-141.913
0.09		9.9327	9.47332	8.76835	7.93881	6.43147	5.81649	5.23964	4.70482	4.21316	3.79716	3.44673	3.15278	2.90737	2.70379		1.62103	7.38795	-15.5058		3.05434	5.89004	-142.667
0.1		9.07418	8.70549	8.13128	7.44249	6.15317	5.61253	5.09738	4.61259	4.16061	3.77333	3.44353	3.16429	2.9293	2.73305		1.58992	6.80532	-15.8875		3.02324	5.30741	-143.049
