# Supplementary material for: Fractional crystallisation of eclogite during the birth of a Hawaiian Volcano
Source: Nat Commun. 2022 May 26;13:2946. doi: 10.1038/s41467-022-30108-x (PMC9135719; doi:10.1038/s41467-022-30108-x)
Supplement: Supplementary file 2 — Source Data [file 41467_2022_30108_MOESM2_ESM.zip › worked example 2.xlsx]

## Sheet: Instructions
Reactive Melt Flow
Sheets La to Lu contain the calculations for each REE. Rows 1 to 35 contain the parameters for the models. Rows 38 onwards contain the calculations.
The calculations consist of 4 time versus distance matrices: (1) melt composition, (2) solid composition, (3) partition coefficients and (4) phi (matrix porosity).
The REE_melt_front sheet contains the REE concentrations of the melt front. These REE patterns can be fit to orthogonal polynomials to determine the ln coefficents.
The REE_melt sheet contains the REE concentrations of the following melt batches. These REE patterns can be fit to orthogonal polynomials to determine the ln coefficents.
The reactive melt flow models are based on the work of Reiners (1998). Please see this paper for more details.
Reiners, P.W. 1998. Reactive melt transport in the mantle and geochemical signatures of mantle-derived magmas. Journal of Petrology, 39, 1039-1061.

## Sheet: La
Parameters used in reactive transport modeling
Modal proportions
Phase	Melt source		Source melting mode	Lherzolite matrix	Pyroxenite	Dunite			Densities (kg/m3)
olivine	0.65		0.1	0.65	0.1	1		melt	2800
orthopyroxene	0.24		0.1	0.24	0	0		solid	3300
clinopyroxene	0.06		0.4	0.06	0.75	0		Rho	1.17857
garnet	0.05		0.4	0.05	0.15	0
Partition coefficients
Element	olivine/liq	opx/liq	cpx/liq	garnet/liq		Lherzolite	Pyroxenite	Dunite	Melt source	Melt source
						bulk D	bulk D	bulk D	bulk D	bulk P
La	0.00045	0.00125	0.037	0.007		0.0031625	0.028845	0.00045	0.0031625	0.01777
Ce	0.00065	0.00195	0.069	0.021		0.0060805	0.054965	0.00065	0.0060805	0.03626
Nd	0.00115	0.00435	0.15	0.087		0.0151415	0.125665	0.00115	0.0151415	0.09535
Sm	0.0016	0.0064	0.2	0.217		0.025426	0.18271	0.0016	0.025426	0.1676
Eu	0.00175	0.0083	0.235	0.32		0.0332295	0.224425	0.00175	0.0332295	0.223005
Tb	0.0017	0.01245	0.25	0.725		0.055343	0.29642	0.0017	0.055343	0.391415
Ho	0.0018	0.01745	0.2525	1.465		0.093758	0.409305	0.0018	0.093758	0.688925
Yb	0.00275	0.0388	0.24	4.03		0.227	0.784775	0.00275	0.227	1.71216
Lu	0.00315	0.049	0.235	5.6		0.307907	1.01656	0.00315	0.307907	2.33921
Compositions (ppm)
Element	Matrix comp	Matrix / D	B11		Matrix initial porosity
La	0.206	65.1383	13.7		0.05
Ce	0.722	118.74	31.2
Nd	0.815	53.8256	20.2
Sm	0.299	11.7596	4.66
Eu	0.115	3.46078	1.66
Tb	0.077	1.39132	0.7
Ho	0.12	1.27989	0.81
Yb	0.347	1.52864	1.87
Lu	0.054	0.175377	0.27
	Melt source	13.7
	Matrix (CS0)	0.206
	D0	0.0031625
	D1	0.0031625
	Phi0	0.05
	Phi1	0.05
Liquid composition
		t / yr	0	20	40	60	80	100	120	140	160	180	200	220	240	260	280	300	320	340	360	380	400	420	440	460	480	500	520	540	560	580	600	620	640	660	680	700	720	740	760	780	800	820	840	860	880	900	920
		t/tc	0	0.0333333	0.0666667	0.1	0.133333	0.166667	0.2	0.233333	0.266667	0.3	0.333333	0.366667	0.4	0.433333	0.466667	0.5	0.533333	0.566667	0.6	0.633333	0.666667	0.7	0.733333	0.766667	0.8	0.833333	0.866667	0.9	0.933333	0.966667	1	1.03333	1.06667	1.1	1.13333	1.16667	1.2	1.23333	1.26667	1.3	1.33333	1.36667	1.4	1.43333	1.46667	1.5	1.53333
		tc	600
			Timestep j
z / m	z/Z	Column cell i	0	1	2	3	4	5	6	7	8	9	10	11	12	13	14	15	16	17	18	19	20	21	22	23	24	25	26	27	28	29	30	31	32	33	34	35	36	37	38	39	40	41	42	43	44	45	46
0	0	0	13.7	13.7	13.7	13.7	13.7	13.7	13.7	13.7	13.7	13.7	13.7	13.7	13.7	13.7	13.7	13.7	13.7	13.7	13.7	13.7	13.7	13.7	13.7	13.7	13.7	13.7	13.7	13.7	13.7	13.7	13.7	13.7	13.7	13.7	13.7	13.7	13.7	13.7	13.7	13.7	13.7	13.7	13.7	13.7	13.7	13.7	13.7
100	0.0333333	1		17.1018	13.925	13.7149	13.701	13.7001	13.7	13.7	13.7	13.7	13.7	13.7	13.7	13.7	13.7	13.7	13.7	13.7	13.7	13.7	13.7	13.7	13.7	13.7	13.7	13.7	13.7	13.7	13.7	13.7	13.7	13.7	13.7	13.7	13.7	13.7	13.7	13.7	13.7	13.7	13.7	13.7	13.7	13.7	13.7	13.7	13.7
200	0.0666667	2			20.2787	14.3452	13.7566	13.7047	13.7004	13.7	13.7	13.7	13.7	13.7	13.7	13.7	13.7	13.7	13.7	13.7	13.7	13.7	13.7	13.7	13.7	13.7	13.7	13.7	13.7	13.7	13.7	13.7	13.7	13.7	13.7	13.7	13.7	13.7	13.7	13.7	13.7	13.7	13.7	13.7	13.7	13.7	13.7	13.7	13.7
300	0.1	3				23.2454	14.9338	13.8344	13.7132	13.7012	13.7001	13.7	13.7	13.7	13.7	13.7	13.7	13.7	13.7	13.7	13.7	13.7	13.7	13.7	13.7	13.7	13.7	13.7	13.7	13.7	13.7	13.7	13.7	13.7	13.7	13.7	13.7	13.7	13.7	13.7	13.7	13.7	13.7	13.7	13.7	13.7	13.7	13.7	13.7
400	0.133333	4					26.016	15.6667	13.9556	13.7293	13.7031	13.7003	13.7	13.7	13.7	13.7	13.7	13.7	13.7	13.7	13.7	13.7	13.7	13.7	13.7	13.7	13.7	13.7	13.7	13.7	13.7	13.7	13.7	13.7	13.7	13.7	13.7	13.7	13.7	13.7	13.7	13.7	13.7	13.7	13.7	13.7	13.7	13.7	13.7
500	0.166667	5						28.6033	16.5222	14.1253	13.7555	13.7065	13.7007	13.7001	13.7	13.7	13.7	13.7	13.7	13.7	13.7	13.7	13.7	13.7	13.7	13.7	13.7	13.7	13.7	13.7	13.7	13.7	13.7	13.7	13.7	13.7	13.7	13.7	13.7	13.7	13.7	13.7	13.7	13.7	13.7	13.7	13.7	13.7	13.7
600	0.2	6							31.0195	17.481	14.3473	13.7946	13.7124	13.7015	13.7002	13.7	13.7	13.7	13.7	13.7	13.7	13.7	13.7	13.7	13.7	13.7	13.7	13.7	13.7	13.7	13.7	13.7	13.7	13.7	13.7	13.7	13.7	13.7	13.7	13.7	13.7	13.7	13.7	13.7	13.7	13.7	13.7	13.7	13.7
700	0.233333	7								33.2759	18.5256	14.6236	13.8494	13.7214	13.7028	13.7003	13.7	13.7	13.7	13.7	13.7	13.7	13.7	13.7	13.7	13.7	13.7	13.7	13.7	13.7	13.7	13.7	13.7	13.7	13.7	13.7	13.7	13.7	13.7	13.7	13.7	13.7	13.7	13.7	13.7	13.7	13.7	13.7	13.7
800	0.266667	8									35.3831	19.6404	14.9554	13.9226	13.7347	13.7049	13.7006	13.7001	13.7	13.7	13.7	13.7	13.7	13.7	13.7	13.7	13.7	13.7	13.7	13.7	13.7	13.7	13.7	13.7	13.7	13.7	13.7	13.7	13.7	13.7	13.7	13.7	13.7	13.7	13.7	13.7	13.7	13.7	13.7
900	0.3	9										37.3509	20.8117	15.3427	14.0165	13.7534	13.7081	13.7011	13.7001	13.7	13.7	13.7	13.7	13.7	13.7	13.7	13.7	13.7	13.7	13.7	13.7	13.7	13.7	13.7	13.7	13.7	13.7	13.7	13.7	13.7	13.7	13.7	13.7	13.7	13.7	13.7	13.7	13.7	13.7
1000	0.333333	10											39.1886	22.027	15.7847	14.1334	13.7785	13.7128	13.7019	13.7003	13.7	13.7	13.7	13.7	13.7	13.7	13.7	13.7	13.7	13.7	13.7	13.7	13.7	13.7	13.7	13.7	13.7	13.7	13.7	13.7	13.7	13.7	13.7	13.7	13.7	13.7	13.7	13.7	13.7
1100	0.366667	11												40.9048	23.2755	16.2801	14.2754	13.8114	13.7193	13.7031	13.7005	13.7001	13.7	13.7	13.7	13.7	13.7	13.7	13.7	13.7	13.7	13.7	13.7	13.7	13.7	13.7	13.7	13.7	13.7	13.7	13.7	13.7	13.7	13.7	13.7	13.7	13.7	13.7	13.7
1200	0.4	12													42.5074	24.5474	16.8269	14.4441	13.8532	13.7282	13.7047	13.7007	13.7001	13.7	13.7	13.7	13.7	13.7	13.7	13.7	13.7	13.7	13.7	13.7	13.7	13.7	13.7	13.7	13.7	13.7	13.7	13.7	13.7	13.7	13.7	13.7	13.7	13.7	13.7
1300	0.433333	13														44.0041	25.8341	17.4226	14.6411	13.9053	13.7399	13.707	13.7011	13.7002	13.7	13.7	13.7	13.7	13.7	13.7	13.7	13.7	13.7	13.7	13.7	13.7	13.7	13.7	13.7	13.7	13.7	13.7	13.7	13.7	13.7	13.7	13.7	13.7	13.7
1400	0.466667	14															45.4018	27.1282	18.0644	14.8675	13.9689	13.755	13.7102	13.7017	13.7003	13.7	13.7	13.7	13.7	13.7	13.7	13.7	13.7	13.7	13.7	13.7	13.7	13.7	13.7	13.7	13.7	13.7	13.7	13.7	13.7	13.7	13.7	13.7	13.7
1500	0.5	15																46.7071	28.423	18.7495	15.1242	14.0454	13.7742	13.7144	13.7026	13.7004	13.7001	13.7	13.7	13.7	13.7	13.7	13.7	13.7	13.7	13.7	13.7	13.7	13.7	13.7	13.7	13.7	13.7	13.7	13.7	13.7	13.7	13.7	13.7
1600	0.533333	16																	47.926	29.7129	19.4745	15.4119	14.1357	13.7981	13.72	13.7037	13.7007	13.7001	13.7	13.7	13.7	13.7	13.7	13.7	13.7	13.7	13.7	13.7	13.7	13.7	13.7	13.7	13.7	13.7	13.7	13.7	13.7	13.7	13.7
1700	0.566667	17																		49.0643	30.9926	20.2363	15.731	14.2412	13.8274	13.7271	13.7053	13.701	13.7002	13.7	13.7	13.7	13.7	13.7	13.7	13.7	13.7	13.7	13.7	13.7	13.7	13.7	13.7	13.7	13.7	13.7	13.7	13.7	13.7
1800	0.6	18																			50.1274	32.2581	21.0313	16.0815	14.3629	13.8628	13.7361	13.7073	13.7014	13.7002	13.7	13.7	13.7	13.7	13.7	13.7	13.7	13.7	13.7	13.7	13.7	13.7	13.7	13.7	13.7	13.7	13.7	13.7	13.7
1900	0.633333	19																				51.1201	33.5055	21.8563	16.4634	14.5019	13.9051	13.7472	13.71	13.7019	13.7004	13.7001	13.7	13.7	13.7	13.7	13.7	13.7	13.7	13.7	13.7	13.7	13.7	13.7	13.7	13.7	13.7	13.7	13.7
2000	0.666667	20																					52.0472	34.7317	22.7078	16.8764	14.6589	13.955	13.761	13.7133	13.7027	13.7005	13.7001	13.7	13.7	13.7	13.7	13.7	13.7	13.7	13.7	13.7	13.7	13.7	13.7	13.7	13.7	13.7	13.7
2100	0.7	21																						52.9129	35.9341	23.5825	17.3199	14.8349	14.0131	13.7777	13.7176	13.7037	13.7007	13.7001	13.7	13.7	13.7	13.7	13.7	13.7	13.7	13.7	13.7	13.7	13.7	13.7	13.7	13.7	13.7
2200	0.733333	22																							53.7215	37.1105	24.4772	17.7932	15.0305	14.0804	13.7977	13.7229	13.705	13.701	13.7002	13.7	13.7	13.7	13.7	13.7	13.7	13.7	13.7	13.7	13.7	13.7	13.7	13.7	13.7
2300	0.766667	23																								54.4765	38.259	25.3886	18.2956	15.2465	14.1575	13.8215	13.7294	13.7066	13.7014	13.7003	13.7	13.7	13.7	13.7	13.7	13.7	13.7	13.7	13.7	13.7	13.7	13.7	13.7
2400	0.8	24																									55.1816	39.3781	26.3138	18.8258	15.4832	14.2452	13.8495	13.7373	13.7086	13.7018	13.7004	13.7001	13.7	13.7	13.7	13.7	13.7	13.7	13.7	13.7	13.7	13.7	13.7
2500	0.833333	25																										55.8401	40.4668	27.2498	19.3829	15.7411	14.3441	13.8822	13.7469	13.7111	13.7025	13.7005	13.7001	13.7	13.7	13.7	13.7	13.7	13.7	13.7	13.7	13.7	13.7
2600	0.866667	26																											56.455	41.5242	28.1938	19.9656	16.0205	14.455	13.9201	13.7584	13.7143	13.7032	13.7007	13.7001	13.7	13.7	13.7	13.7	13.7	13.7	13.7	13.7	13.7
2700	0.9	27																												57.0293	42.5496	29.1432	20.5726	16.3215	14.5784	13.9636	13.772	13.7181	13.7042	13.7009	13.7002	13.7	13.7	13.7	13.7	13.7	13.7	13.7	13.7
2800	0.933333	28																													57.5656	43.5427	30.0955	21.2024	16.6443	14.7151	14.0133	13.7879	13.7227	13.7054	13.7012	13.7003	13.7001	13.7	13.7	13.7	13.7	13.7	13.7
2900	0.966667	29																														58.0664	44.5032	31.0484	21.8535	16.9888	14.8654	14.0697	13.8066	13.7282	13.707	13.7016	13.7003	13.7001	13.7	13.7	13.7	13.7	13.7
3000	1	30																															58.5341	45.4311	31.9995	22.5245	17.3549	15.0301	14.1332	13.8282	13.7349	13.7088	13.7021	13.7005	13.7001	13.7	13.7	13.7	13.7
Solid Composition			Timestep j
		Column cell i	0	1	2	3	4	5	6	7	8	9	10	11	12	13	14	15	16	17	18	19	20	21	22	23	24	25	26	27	28	29	30
0	0	0	0.0433262	0.0433262	0.0433262	0.0433262	0.0433262	0.0433262	0.0433262	0.0433262	0.0433262	0.0433262	0.0433262	0.0433262	0.0433262	0.0433262	0.0433262	0.0433262	0.0433262	0.0433262	0.0433262	0.0433262	0.0433262	0.0433262	0.0433262	0.0433262	0.0433262	0.0433262	0.0433262	0.0433262	0.0433262	0.0433262	0.0433262	0.0433262	0.0433262	0.0433262	0.0433262	0.0433262	0.0433262	0.0433262	0.0433262	0.0433262	0.0433262	0.0433262	0.0433262	0.0433262	0.0433262	0.0433262	0.0433262
100	0.0333333	1	0	0.0540845	0.0440377	0.0433733	0.0433294	0.0433265	0.0433263	0.0433263	0.0433263	0.0433263	0.0433263	0.0433263	0.0433263	0.0433263	0.0433263	0.0433263	0.0433263	0.0433263	0.0433263	0.0433263	0.0433263	0.0433263	0.0433263	0.0433263	0.0433263	0.0433263	0.0433263	0.0433263	0.0433263	0.0433263	0.0433263	0.0433263	0.0433263	0.0433263	0.0433263	0.0433263	0.0433263	0.0433263	0.0433263	0.0433263	0.0433263	0.0433263	0.0433263	0.0433263	0.0433263	0.0433263	0.0433263
200	0.0666667	2	0	0	0.0641313	0.0453666	0.0435051	0.043341	0.0433274	0.0433263	0.0433263	0.0433263	0.0433263	0.0433263	0.0433263	0.0433263	0.0433263	0.0433263	0.0433263	0.0433263	0.0433263	0.0433263	0.0433263	0.0433263	0.0433263	0.0433263	0.0433263	0.0433263	0.0433263	0.0433263	0.0433263	0.0433263	0.0433263	0.0433263	0.0433263	0.0433263	0.0433263	0.0433263	0.0433263	0.0433263	0.0433263	0.0433263	0.0433263	0.0433263	0.0433263	0.0433263	0.0433263	0.0433263	0.0433263
300	0.1	3	0	0	0	0.0735136	0.0472281	0.0437513	0.0433681	0.0433301	0.0433266	0.0433263	0.0433263	0.0433263	0.0433263	0.0433263	0.0433263	0.0433263	0.0433263	0.0433263	0.0433263	0.0433263	0.0433263	0.0433263	0.0433263	0.0433263	0.0433263	0.0433263	0.0433263	0.0433263	0.0433263	0.0433263	0.0433263	0.0433263	0.0433263	0.0433263	0.0433263	0.0433263	0.0433263	0.0433263	0.0433263	0.0433263	0.0433263	0.0433263	0.0433263	0.0433263	0.0433263	0.0433263	0.0433263
400	0.133333	4	0	0	0	0	0.0822755	0.0495459	0.0441346	0.0434188	0.043336	0.0433272	0.0433263	0.0433263	0.0433263	0.0433263	0.0433263	0.0433263	0.0433263	0.0433263	0.0433263	0.0433263	0.0433263	0.0433263	0.0433263	0.0433263	0.0433263	0.0433263	0.0433263	0.0433263	0.0433263	0.0433263	0.0433263	0.0433263	0.0433263	0.0433263	0.0433263	0.0433263	0.0433263	0.0433263	0.0433263	0.0433263	0.0433263	0.0433263	0.0433263	0.0433263	0.0433263	0.0433263	0.0433263
500	0.166667	5	0	0	0	0	0	0.0904579	0.0522516	0.0446714	0.0435016	0.0433469	0.0433285	0.0433265	0.0433263	0.0433263	0.0433263	0.0433263	0.0433263	0.0433263	0.0433263	0.0433263	0.0433263	0.0433263	0.0433263	0.0433263	0.0433263	0.0433263	0.0433263	0.0433263	0.0433263	0.0433263	0.0433263	0.0433263	0.0433263	0.0433263	0.0433263	0.0433263	0.0433263	0.0433263	0.0433263	0.0433263	0.0433263	0.0433263	0.0433263	0.0433263	0.0433263	0.0433263	0.0433263
600	0.2	6	0	0	0	0	0	0	0.0980991	0.0552837	0.0453732	0.0436254	0.0433653	0.043331	0.0433268	0.0433263	0.0433263	0.0433263	0.0433263	0.0433263	0.0433263	0.0433263	0.0433263	0.0433263	0.0433263	0.0433263	0.0433263	0.0433263	0.0433263	0.0433263	0.0433263	0.0433263	0.0433263	0.0433263	0.0433263	0.0433263	0.0433263	0.0433263	0.0433263	0.0433263	0.0433263	0.0433263	0.0433263	0.0433263	0.0433263	0.0433263	0.0433263	0.0433263	0.0433263
700	0.233333	7	0	0	0	0	0	0	0	0.105235	0.0585871	0.0462471	0.0437988	0.043394	0.0433351	0.0433273	0.0433264	0.0433263	0.0433263	0.0433263	0.0433263	0.0433263	0.0433263	0.0433263	0.0433263	0.0433263	0.0433263	0.0433263	0.0433263	0.0433263	0.0433263	0.0433263	0.0433263	0.0433263	0.0433263	0.0433263	0.0433263	0.0433263	0.0433263	0.0433263	0.0433263	0.0433263	0.0433263	0.0433263	0.0433263	0.0433263	0.0433263	0.0433263	0.0433263
800	0.266667	8	0	0	0	0	0	0	0	0	0.111899	0.0621129	0.0472964	0.0440301	0.0434361	0.0433418	0.0433283	0.0433265	0.0433263	0.0433263	0.0433263	0.0433263	0.0433263	0.0433263	0.0433263	0.0433263	0.0433263	0.0433263	0.0433263	0.0433263	0.0433263	0.0433263	0.0433263	0.0433263	0.0433263	0.0433263	0.0433263	0.0433263	0.0433263	0.0433263	0.0433263	0.0433263	0.0433263	0.0433263	0.0433263	0.0433263	0.0433263	0.0433263	0.0433263
900	0.3	9	0	0	0	0	0	0	0	0	0	0.118122	0.065817	0.0485212	0.0443271	0.043495	0.0433519	0.0433299	0.0433267	0.0433263	0.0433263	0.0433263	0.0433263	0.0433263	0.0433263	0.0433263	0.0433263	0.0433263	0.0433263	0.0433263	0.0433263	0.0433263	0.0433263	0.0433263	0.0433263	0.0433263	0.0433263	0.0433263	0.0433263	0.0433263	0.0433263	0.0433263	0.0433263	0.0433263	0.0433263	0.0433263	0.0433263	0.0433263	0.0433263
1000	0.333333	10	0	0	0	0	0	0	0	0	0	0	0.123934	0.0696605	0.0499192	0.044697	0.0435745	0.0433666	0.0433323	0.0433271	0.0433264	0.0433263	0.0433263	0.0433263	0.0433263	0.0433263	0.0433263	0.0433263	0.0433263	0.0433263	0.0433263	0.0433263	0.0433263	0.0433263	0.0433263	0.0433263	0.0433263	0.0433263	0.0433263	0.0433263	0.0433263	0.0433263	0.0433263	0.0433263	0.0433263	0.0433263	0.0433263	0.0433263	0.0433263
1100	0.366667	11	0	0	0	0	0	0	0	0	0	0	0	0.129361	0.0736088	0.0514859	0.0451459	0.0436784	0.0433873	0.0433359	0.0433277	0.0433264	0.0433263	0.0433263	0.0433263	0.0433263	0.0433263	0.0433263	0.0433263	0.0433263	0.0433263	0.0433263	0.0433263	0.0433263	0.0433263	0.0433263	0.0433263	0.0433263	0.0433263	0.0433263	0.0433263	0.0433263	0.0433263	0.0433263	0.0433263	0.0433263	0.0433263	0.0433263	0.0433263
1200	0.4	12	0	0	0	0	0	0	0	0	0	0	0	0	0.13443	0.0776311	0.053215	0.0456796	0.0438108	0.0434153	0.0433412	0.0433286	0.0433266	0.0433263	0.0433263	0.0433263	0.0433263	0.0433263	0.0433263	0.0433263	0.0433263	0.0433263	0.0433263	0.0433263	0.0433263	0.0433263	0.0433263	0.0433263	0.0433263	0.0433263	0.0433263	0.0433263	0.0433263	0.0433263	0.0433263	0.0433263	0.0433263	0.0433263	0.0433263
1300	0.433333	13	0	0	0	0	0	0	0	0	0	0	0	0	0	0.139163	0.0817004	0.0550989	0.0463025	0.0439756	0.0434523	0.0433485	0.0433299	0.0433268	0.0433263	0.0433263	0.0433263	0.0433263	0.0433263	0.0433263	0.0433263	0.0433263	0.0433263	0.0433263	0.0433263	0.0433263	0.0433263	0.0433263	0.0433263	0.0433263	0.0433263	0.0433263	0.0433263	0.0433263	0.0433263	0.0433263	0.0433263	0.0433263	0.0433263
1400	0.466667	14	0	0	0	0	0	0	0	0	0	0	0	0	0	0	0.143583	0.085793	0.0571288	0.0470185	0.0441768	0.0435002	0.0433586	0.0433318	0.0433271	0.0433264	0.0433263	0.0433263	0.0433263	0.0433263	0.0433263	0.0433263	0.0433263	0.0433263	0.0433263	0.0433263	0.0433263	0.0433263	0.0433263	0.0433263	0.0433263	0.0433263	0.0433263	0.0433263	0.0433263	0.0433263	0.0433263	0.0433263	0.0433263
1500	0.5	15	0	0	0	0	0	0	0	0	0	0	0	0	0	0	0	0.147711	0.0898879	0.0592953	0.0478304	0.0444184	0.043561	0.0433719	0.0433344	0.0433276	0.0433265	0.0433263	0.0433263	0.0433263	0.0433263	0.0433263	0.0433263	0.0433263	0.0433263	0.0433263	0.0433263	0.0433263	0.0433263	0.0433263	0.0433263	0.0433263	0.0433263	0.0433263	0.0433263	0.0433263	0.0433263	0.0433263	0.0433263
1600	0.533333	16	0	0	0	0	0	0	0	0	0	0	0	0	0	0	0	0	0.151566	0.0939669	0.0615882	0.0487403	0.0447042	0.0436366	0.0433894	0.0433381	0.0433283	0.0433266	0.0433263	0.0433263	0.0433263	0.0433263	0.0433263	0.0433263	0.0433263	0.0433263	0.0433263	0.0433263	0.0433263	0.0433263	0.0433263	0.0433263	0.0433263	0.0433263	0.0433263	0.0433263	0.0433263	0.0433263	0.0433263
1700	0.566667	17	0	0	0	0	0	0	0	0	0	0	0	0	0	0	0	0	0	0.155166	0.0980142	0.0639972	0.0497493	0.0450379	0.0437292	0.0434119	0.043343	0.0433293	0.0433268	0.0433263	0.0433263	0.0433263	0.0433263	0.0433263	0.0433263	0.0433263	0.0433263	0.0433263	0.0433263	0.0433263	0.0433263	0.0433263	0.0433263	0.0433263	0.0433263	0.0433263	0.0433263	0.0433263	0.0433263
1800	0.6	18	0	0	0	0	0	0	0	0	0	0	0	0	0	0	0	0	0	0	0.158528	0.102016	0.0665116	0.0508578	0.0454228	0.0438413	0.0434403	0.0433494	0.0433306	0.043327	0.0433264	0.0433263	0.0433263	0.0433263	0.0433263	0.0433263	0.0433263	0.0433263	0.0433263	0.0433263	0.0433263	0.0433263	0.0433263	0.0433263	0.0433263	0.0433263	0.0433263	0.0433263	0.0433263
1900	0.633333	19	0	0	0	0	0	0	0	0	0	0	0	0	0	0	0	0	0	0	0	0.161667	0.105961	0.0691205	0.0520656	0.0458621	0.0439749	0.0434757	0.0433577	0.0433324	0.0433274	0.0433264	0.0433263	0.0433263	0.0433263	0.0433263	0.0433263	0.0433263	0.0433263	0.0433263	0.0433263	0.0433263	0.0433263	0.0433263	0.0433263	0.0433263	0.0433263	0.0433263	0.0433263
2000	0.666667	20	0	0	0	0	0	0	0	0	0	0	0	0	0	0	0	0	0	0	0	0	0.164599	0.109839	0.0718134	0.0533716	0.0463587	0.0441326	0.0435191	0.0433684	0.0433348	0.0433279	0.0433265	0.0433263	0.0433263	0.0433263	0.0433263	0.0433263	0.0433263	0.0433263	0.0433263	0.0433263	0.0433263	0.0433263	0.0433263	0.0433263	0.0433263	0.0433263	0.0433263
2100	0.7	21	0	0	0	0	0	0	0	0	0	0	0	0	0	0	0	0	0	0	0	0	0	0.167337	0.113642	0.0745797	0.0547742	0.0469153	0.0443166	0.0435718	0.0433819	0.0433379	0.0433285	0.0433267	0.0433263	0.0433263	0.0433263	0.0433263	0.0433263	0.0433263	0.0433263	0.0433263	0.0433263	0.0433263	0.0433263	0.0433263	0.0433263	0.0433263	0.0433263
2200	0.733333	22	0	0	0	0	0	0	0	0	0	0	0	0	0	0	0	0	0	0	0	0	0	0	0.169894	0.117362	0.0774091	0.0562711	0.047534	0.0445294	0.0436352	0.0433986	0.0433419	0.0433294	0.0433269	0.0433264	0.0433263	0.0433263	0.0433263	0.0433263	0.0433263	0.0433263	0.0433263	0.0433263	0.0433263	0.0433263	0.0433263	0.0433263	0.0433263
2300	0.766667	23	0	0	0	0	0	0	0	0	0	0	0	0	0	0	0	0	0	0	0	0	0	0	0	0.172282	0.120994	0.0802915	0.0578597	0.0482169	0.0447732	0.0437104	0.0434192	0.043347	0.0433306	0.0433271	0.0433264	0.0433263	0.0433263	0.0433263	0.0433263	0.0433263	0.0433263	0.0433263	0.0433263	0.0433263	0.0433263	0.0433263	0.0433263
2400	0.8	24	0	0	0	0	0	0	0	0	0	0	0	0	0	0	0	0	0	0	0	0	0	0	0	0	0.174512	0.124533	0.0832174	0.0595367	0.0489655	0.0450505	0.0437991	0.0434444	0.0433535	0.0433321	0.0433274	0.0433265	0.0433263	0.0433263	0.0433263	0.0433263	0.0433263	0.0433263	0.0433263	0.0433263	0.0433263	0.0433263	0.0433263
2500	0.833333	25	0	0	0	0	0	0	0	0	0	0	0	0	0	0	0	0	0	0	0	0	0	0	0	0	0	0.176594	0.127976	0.0861775	0.0612986	0.0497812	0.0453633	0.0439025	0.0434747	0.0433615	0.043334	0.0433279	0.0433266	0.0433263	0.0433263	0.0433263	0.0433263	0.0433263	0.0433263	0.0433263	0.0433263	0.0433263	0.0433263
2600	0.866667	26	0	0	0	0	0	0	0	0	0	0	0	0	0	0	0	0	0	0	0	0	0	0	0	0	0	0	0.178539	0.13132	0.0891629	0.0631413	0.0506647	0.0457139	0.0440223	0.0435109	0.0433714	0.0433365	0.0433284	0.0433267	0.0433263	0.0433263	0.0433263	0.0433263	0.0433263	0.0433263	0.0433263	0.0433263	0.0433263
2700	0.9	27	0	0	0	0	0	0	0	0	0	0	0	0	0	0	0	0	0	0	0	0	0	0	0	0	0	0	0	0.180355	0.134563	0.0921654	0.0650608	0.0516168	0.0461043	0.04416	0.0435538	0.0433834	0.0433396	0.0433292	0.0433269	0.0433264	0.0433263	0.0433263	0.0433263	0.0433263	0.0433263	0.0433263	0.0433263
2800	0.933333	28	0	0	0	0	0	0	0	0	0	0	0	0	0	0	0	0	0	0	0	0	0	0	0	0	0	0	0	0	0.182051	0.137704	0.0951771	0.0670525	0.0526376	0.0465364	0.0443172	0.0436043	0.043398	0.0433435	0.0433301	0.0433271	0.0433264	0.0433263	0.0433263	0.0433263	0.0433263	0.0433263	0.0433263
2900	0.966667	29	0	0	0	0	0	0	0	0	0	0	0	0	0	0	0	0	0	0	0	0	0	0	0	0	0	0	0	0	0	0.183635	0.140741	0.0981904	0.0691118	0.0537271	0.0470119	0.0444954	0.0436632	0.0434156	0.0433482	0.0433313	0.0433274	0.0433265	0.0433263	0.0433263	0.0433263	0.0433263	0.0433263
3000	1	30	0	0	0	0	0	0	0	0	0	0	0	0	0	0	0	0	0	0	0	0	0	0	0	0	0	0	0	0	0	0	0.185114	0.143676	0.101199	0.0712338	0.0548849	0.0475326	0.0446962	0.0437315	0.0434365	0.0433541	0.0433328	0.0433277	0.0433266	0.0433263	0.0433263	0.0433263	0.0433263
Partition coefficient
			Timestep j
		Column cell i	0	1	2	3	4	5	6	7	8	9	10	11	12	13	14	15	16	17	18	19	20	21	22	23	24	25	26	27	28	29	30
0	0	0	0.0031625	0.0031625	0.0031625	0.0031625	0.0031625	0.0031625	0.0031625	0.0031625	0.0031625	0.0031625	0.0031625	0.0031625	0.0031625	0.0031625	0.0031625	0.0031625	0.0031625	0.0031625	0.0031625	0.0031625	0.0031625	0.0031625	0.0031625	0.0031625	0.0031625	0.0031625	0.0031625	0.0031625	0.0031625	0.0031625	0.0031625	0.0031625	0.0031625	0.0031625	0.0031625	0.0031625	0.0031625	0.0031625	0.0031625	0.0031625	0.0031625	0.0031625	0.0031625	0.0031625	0.0031625	0.0031625	0.0031625
100	0.0333333	1		0.0031625	0.0031625	0.0031625	0.0031625	0.0031625	0.0031625	0.0031625	0.0031625	0.0031625	0.0031625	0.0031625	0.0031625	0.0031625	0.0031625	0.0031625	0.0031625	0.0031625	0.0031625	0.0031625	0.0031625	0.0031625	0.0031625	0.0031625	0.0031625	0.0031625	0.0031625	0.0031625	0.0031625	0.0031625	0.0031625	0.0031625	0.0031625	0.0031625	0.0031625	0.0031625	0.0031625	0.0031625	0.0031625	0.0031625	0.0031625	0.0031625	0.0031625	0.0031625	0.0031625	0.0031625	0.0031625
200	0.0666667	2			0.0031625	0.0031625	0.0031625	0.0031625	0.0031625	0.0031625	0.0031625	0.0031625	0.0031625	0.0031625	0.0031625	0.0031625	0.0031625	0.0031625	0.0031625	0.0031625	0.0031625	0.0031625	0.0031625	0.0031625	0.0031625	0.0031625	0.0031625	0.0031625	0.0031625	0.0031625	0.0031625	0.0031625	0.0031625	0.0031625	0.0031625	0.0031625	0.0031625	0.0031625	0.0031625	0.0031625	0.0031625	0.0031625	0.0031625	0.0031625	0.0031625	0.0031625	0.0031625	0.0031625	0.0031625
300	0.1	3				0.0031625	0.0031625	0.0031625	0.0031625	0.0031625	0.0031625	0.0031625	0.0031625	0.0031625	0.0031625	0.0031625	0.0031625	0.0031625	0.0031625	0.0031625	0.0031625	0.0031625	0.0031625	0.0031625	0.0031625	0.0031625	0.0031625	0.0031625	0.0031625	0.0031625	0.0031625	0.0031625	0.0031625	0.0031625	0.0031625	0.0031625	0.0031625	0.0031625	0.0031625	0.0031625	0.0031625	0.0031625	0.0031625	0.0031625	0.0031625	0.0031625	0.0031625	0.0031625	0.0031625
400	0.133333	4					0.0031625	0.0031625	0.0031625	0.0031625	0.0031625	0.0031625	0.0031625	0.0031625	0.0031625	0.0031625	0.0031625	0.0031625	0.0031625	0.0031625	0.0031625	0.0031625	0.0031625	0.0031625	0.0031625	0.0031625	0.0031625	0.0031625	0.0031625	0.0031625	0.0031625	0.0031625	0.0031625	0.0031625	0.0031625	0.0031625	0.0031625	0.0031625	0.0031625	0.0031625	0.0031625	0.0031625	0.0031625	0.0031625	0.0031625	0.0031625	0.0031625	0.0031625	0.0031625
500	0.166667	5						0.0031625	0.0031625	0.0031625	0.0031625	0.0031625	0.0031625	0.0031625	0.0031625	0.0031625	0.0031625	0.0031625	0.0031625	0.0031625	0.0031625	0.0031625	0.0031625	0.0031625	0.0031625	0.0031625	0.0031625	0.0031625	0.0031625	0.0031625	0.0031625	0.0031625	0.0031625	0.0031625	0.0031625	0.0031625	0.0031625	0.0031625	0.0031625	0.0031625	0.0031625	0.0031625	0.0031625	0.0031625	0.0031625	0.0031625	0.0031625	0.0031625	0.0031625
600	0.2	6							0.0031625	0.0031625	0.0031625	0.0031625	0.0031625	0.0031625	0.0031625	0.0031625	0.0031625	0.0031625	0.0031625	0.0031625	0.0031625	0.0031625	0.0031625	0.0031625	0.0031625	0.0031625	0.0031625	0.0031625	0.0031625	0.0031625	0.0031625	0.0031625	0.0031625	0.0031625	0.0031625	0.0031625	0.0031625	0.0031625	0.0031625	0.0031625	0.0031625	0.0031625	0.0031625	0.0031625	0.0031625	0.0031625	0.0031625	0.0031625	0.0031625
700	0.233333	7								0.0031625	0.0031625	0.0031625	0.0031625	0.0031625	0.0031625	0.0031625	0.0031625	0.0031625	0.0031625	0.0031625	0.0031625	0.0031625	0.0031625	0.0031625	0.0031625	0.0031625	0.0031625	0.0031625	0.0031625	0.0031625	0.0031625	0.0031625	0.0031625	0.0031625	0.0031625	0.0031625	0.0031625	0.0031625	0.0031625	0.0031625	0.0031625	0.0031625	0.0031625	0.0031625	0.0031625	0.0031625	0.0031625	0.0031625	0.0031625
800	0.266667	8									0.0031625	0.0031625	0.0031625	0.0031625	0.0031625	0.0031625	0.0031625	0.0031625	0.0031625	0.0031625	0.0031625	0.0031625	0.0031625	0.0031625	0.0031625	0.0031625	0.0031625	0.0031625	0.0031625	0.0031625	0.0031625	0.0031625	0.0031625	0.0031625	0.0031625	0.0031625	0.0031625	0.0031625	0.0031625	0.0031625	0.0031625	0.0031625	0.0031625	0.0031625	0.0031625	0.0031625	0.0031625	0.0031625	0.0031625
900	0.3	9										0.0031625	0.0031625	0.0031625	0.0031625	0.0031625	0.0031625	0.0031625	0.0031625	0.0031625	0.0031625	0.0031625	0.0031625	0.0031625	0.0031625	0.0031625	0.0031625	0.0031625	0.0031625	0.0031625	0.0031625	0.0031625	0.0031625	0.0031625	0.0031625	0.0031625	0.0031625	0.0031625	0.0031625	0.0031625	0.0031625	0.0031625	0.0031625	0.0031625	0.0031625	0.0031625	0.0031625	0.0031625	0.0031625
1000	0.333333	10											0.0031625	0.0031625	0.0031625	0.0031625	0.0031625	0.0031625	0.0031625	0.0031625	0.0031625	0.0031625	0.0031625	0.0031625	0.0031625	0.0031625	0.0031625	0.0031625	0.0031625	0.0031625	0.0031625	0.0031625	0.0031625	0.0031625	0.0031625	0.0031625	0.0031625	0.0031625	0.0031625	0.0031625	0.0031625	0.0031625	0.0031625	0.0031625	0.0031625	0.0031625	0.0031625	0.0031625	0.0031625
1100	0.366667	11												0.0031625	0.0031625	0.0031625	0.0031625	0.0031625	0.0031625	0.0031625	0.0031625	0.0031625	0.0031625	0.0031625	0.0031625	0.0031625	0.0031625	0.0031625	0.0031625	0.0031625	0.0031625	0.0031625	0.0031625	0.0031625	0.0031625	0.0031625	0.0031625	0.0031625	0.0031625	0.0031625	0.0031625	0.0031625	0.0031625	0.0031625	0.0031625	0.0031625	0.0031625	0.0031625	0.0031625
1200	0.4	12													0.0031625	0.0031625	0.0031625	0.0031625	0.0031625	0.0031625	0.0031625	0.0031625	0.0031625	0.0031625	0.0031625	0.0031625	0.0031625	0.0031625	0.0031625	0.0031625	0.0031625	0.0031625	0.0031625	0.0031625	0.0031625	0.0031625	0.0031625	0.0031625	0.0031625	0.0031625	0.0031625	0.0031625	0.0031625	0.0031625	0.0031625	0.0031625	0.0031625	0.0031625	0.0031625
1300	0.433333	13														0.0031625	0.0031625	0.0031625	0.0031625	0.0031625	0.0031625	0.0031625	0.0031625	0.0031625	0.0031625	0.0031625	0.0031625	0.0031625	0.0031625	0.0031625	0.0031625	0.0031625	0.0031625	0.0031625	0.0031625	0.0031625	0.0031625	0.0031625	0.0031625	0.0031625	0.0031625	0.0031625	0.0031625	0.0031625	0.0031625	0.0031625	0.0031625	0.0031625	0.0031625
1400	0.466667	14															0.0031625	0.0031625	0.0031625	0.0031625	0.0031625	0.0031625	0.0031625	0.0031625	0.0031625	0.0031625	0.0031625	0.0031625	0.0031625	0.0031625	0.0031625	0.0031625	0.0031625	0.0031625	0.0031625	0.0031625	0.0031625	0.0031625	0.0031625	0.0031625	0.0031625	0.0031625	0.0031625	0.0031625	0.0031625	0.0031625	0.0031625	0.0031625	0.0031625
1500	0.5	15																0.0031625	0.0031625	0.0031625	0.0031625	0.0031625	0.0031625	0.0031625	0.0031625	0.0031625	0.0031625	0.0031625	0.0031625	0.0031625	0.0031625	0.0031625	0.0031625	0.0031625	0.0031625	0.0031625	0.0031625	0.0031625	0.0031625	0.0031625	0.0031625	0.0031625	0.0031625	0.0031625	0.0031625	0.0031625	0.0031625	0.0031625	0.0031625
1600	0.533333	16																	0.0031625	0.0031625	0.0031625	0.0031625	0.0031625	0.0031625	0.0031625	0.0031625	0.0031625	0.0031625	0.0031625	0.0031625	0.0031625	0.0031625	0.0031625	0.0031625	0.0031625	0.0031625	0.0031625	0.0031625	0.0031625	0.0031625	0.0031625	0.0031625	0.0031625	0.0031625	0.0031625	0.0031625	0.0031625	0.0031625	0.0031625
1700	0.566667	17																		0.0031625	0.0031625	0.0031625	0.0031625	0.0031625	0.0031625	0.0031625	0.0031625	0.0031625	0.0031625	0.0031625	0.0031625	0.0031625	0.0031625	0.0031625	0.0031625	0.0031625	0.0031625	0.0031625	0.0031625	0.0031625	0.0031625	0.0031625	0.0031625	0.0031625	0.0031625	0.0031625	0.0031625	0.0031625	0.0031625
1800	0.6	18																			0.0031625	0.0031625	0.0031625	0.0031625	0.0031625	0.0031625	0.0031625	0.0031625	0.0031625	0.0031625	0.0031625	0.0031625	0.0031625	0.0031625	0.0031625	0.0031625	0.0031625	0.0031625	0.0031625	0.0031625	0.0031625	0.0031625	0.0031625	0.0031625	0.0031625	0.0031625	0.0031625	0.0031625	0.0031625
1900	0.633333	19																				0.0031625	0.0031625	0.0031625	0.0031625	0.0031625	0.0031625	0.0031625	0.0031625	0.0031625	0.0031625	0.0031625	0.0031625	0.0031625	0.0031625	0.0031625	0.0031625	0.0031625	0.0031625	0.0031625	0.0031625	0.0031625	0.0031625	0.0031625	0.0031625	0.0031625	0.0031625	0.0031625	0.0031625
2000	0.666667	20																					0.0031625	0.0031625	0.0031625	0.0031625	0.0031625	0.0031625	0.0031625	0.0031625	0.0031625	0.0031625	0.0031625	0.0031625	0.0031625	0.0031625	0.0031625	0.0031625	0.0031625	0.0031625	0.0031625	0.0031625	0.0031625	0.0031625	0.0031625	0.0031625	0.0031625	0.0031625	0.0031625
2100	0.7	21																						0.0031625	0.0031625	0.0031625	0.0031625	0.0031625	0.0031625	0.0031625	0.0031625	0.0031625	0.0031625	0.0031625	0.0031625	0.0031625	0.0031625	0.0031625	0.0031625	0.0031625	0.0031625	0.0031625	0.0031625	0.0031625	0.0031625	0.0031625	0.0031625	0.0031625	0.0031625
2200	0.733333	22																							0.0031625	0.0031625	0.0031625	0.0031625	0.0031625	0.0031625	0.0031625	0.0031625	0.0031625	0.0031625	0.0031625	0.0031625	0.0031625	0.0031625	0.0031625	0.0031625	0.0031625	0.0031625	0.0031625	0.0031625	0.0031625	0.0031625	0.0031625	0.0031625	0.0031625
2300	0.766667	23																								0.0031625	0.0031625	0.0031625	0.0031625	0.0031625	0.0031625	0.0031625	0.0031625	0.0031625	0.0031625	0.0031625	0.0031625	0.0031625	0.0031625	0.0031625	0.0031625	0.0031625	0.0031625	0.0031625	0.0031625	0.0031625	0.0031625	0.0031625	0.0031625
2400	0.8	24																									0.0031625	0.0031625	0.0031625	0.0031625	0.0031625	0.0031625	0.0031625	0.0031625	0.0031625	0.0031625	0.0031625	0.0031625	0.0031625	0.0031625	0.0031625	0.0031625	0.0031625	0.0031625	0.0031625	0.0031625	0.0031625	0.0031625	0.0031625
2500	0.833333	25																										0.0031625	0.0031625	0.0031625	0.0031625	0.0031625	0.0031625	0.0031625	0.0031625	0.0031625	0.0031625	0.0031625	0.0031625	0.0031625	0.0031625	0.0031625	0.0031625	0.0031625	0.0031625	0.0031625	0.0031625	0.0031625	0.0031625
2600	0.866667	26																											0.0031625	0.0031625	0.0031625	0.0031625	0.0031625	0.0031625	0.0031625	0.0031625	0.0031625	0.0031625	0.0031625	0.0031625	0.0031625	0.0031625	0.0031625	0.0031625	0.0031625	0.0031625	0.0031625	0.0031625	0.0031625
2700	0.9	27																												0.0031625	0.0031625	0.0031625	0.0031625	0.0031625	0.0031625	0.0031625	0.0031625	0.0031625	0.0031625	0.0031625	0.0031625	0.0031625	0.0031625	0.0031625	0.0031625	0.0031625	0.0031625	0.0031625	0.0031625
2800	0.933333	28																													0.0031625	0.0031625	0.0031625	0.0031625	0.0031625	0.0031625	0.0031625	0.0031625	0.0031625	0.0031625	0.0031625	0.0031625	0.0031625	0.0031625	0.0031625	0.0031625	0.0031625	0.0031625	0.0031625
2900	0.966667	29																														0.0031625	0.0031625	0.0031625	0.0031625	0.0031625	0.0031625	0.0031625	0.0031625	0.0031625	0.0031625	0.0031625	0.0031625	0.0031625	0.0031625	0.0031625	0.0031625	0.0031625	0.0031625
3000	1	30																															0.0031625	0.0031625	0.0031625	0.0031625	0.0031625	0.0031625	0.0031625	0.0031625	0.0031625	0.0031625	0.0031625	0.0031625	0.0031625	0.0031625	0.0031625	0.0031625	0.0031625
Phi
			Timestep j
		Column cell i	0	1	2	3	4	5	6	7	8	9	10	11	12	13	14	15	16	17	18	19	20	21	22	23	24	25	26	27	28	29	30
0	0	0	0.05	0.05	0.05	0.05	0.05	0.05	0.05	0.05	0.05	0.05	0.05	0.05	0.05	0.05	0.05	0.05	0.05	0.05	0.05	0.05	0.05	0.05	0.05	0.05	0.05	0.05	0.05	0.05	0.05	0.05	0.05	0.05	0.05	0.05	0.05	0.05	0.05	0.05	0.05	0.05	0.05	0.05	0.05	0.05	0.05	0.05	0.05
100	0.0333333	1	0.05	0.05	0.05	0.05	0.05	0.05	0.05	0.05	0.05	0.05	0.05	0.05	0.05	0.05	0.05	0.05	0.05	0.05	0.05	0.05	0.05	0.05	0.05	0.05	0.05	0.05	0.05	0.05	0.05	0.05	0.05	0.05	0.05	0.05	0.05	0.05	0.05	0.05	0.05	0.05	0.05	0.05	0.05	0.05	0.05	0.05	0.05
200	0.0666667	2	0.05	0.05	0.05	0.05	0.05	0.05	0.05	0.05	0.05	0.05	0.05	0.05	0.05	0.05	0.05	0.05	0.05	0.05	0.05	0.05	0.05	0.05	0.05	0.05	0.05	0.05	0.05	0.05	0.05	0.05	0.05	0.05	0.05	0.05	0.05	0.05	0.05	0.05	0.05	0.05	0.05	0.05	0.05	0.05	0.05	0.05	0.05
300	0.1	3	0.05	0.05	0.05	0.05	0.05	0.05	0.05	0.05	0.05	0.05	0.05	0.05	0.05	0.05	0.05	0.05	0.05	0.05	0.05	0.05	0.05	0.05	0.05	0.05	0.05	0.05	0.05	0.05	0.05	0.05	0.05	0.05	0.05	0.05	0.05	0.05	0.05	0.05	0.05	0.05	0.05	0.05	0.05	0.05	0.05	0.05	0.05
400	0.133333	4	0.05	0.05	0.05	0.05	0.05	0.05	0.05	0.05	0.05	0.05	0.05	0.05	0.05	0.05	0.05	0.05	0.05	0.05	0.05	0.05	0.05	0.05	0.05	0.05	0.05	0.05	0.05	0.05	0.05	0.05	0.05	0.05	0.05	0.05	0.05	0.05	0.05	0.05	0.05	0.05	0.05	0.05	0.05	0.05	0.05	0.05	0.05
500	0.166667	5	0.05	0.05	0.05	0.05	0.05	0.05	0.05	0.05	0.05	0.05	0.05	0.05	0.05	0.05	0.05	0.05	0.05	0.05	0.05	0.05	0.05	0.05	0.05	0.05	0.05	0.05	0.05	0.05	0.05	0.05	0.05	0.05	0.05	0.05	0.05	0.05	0.05	0.05	0.05	0.05	0.05	0.05	0.05	0.05	0.05	0.05	0.05
600	0.2	6	0.05	0.05	0.05	0.05	0.05	0.05	0.05	0.05	0.05	0.05	0.05	0.05	0.05	0.05	0.05	0.05	0.05	0.05	0.05	0.05	0.05	0.05	0.05	0.05	0.05	0.05	0.05	0.05	0.05	0.05	0.05	0.05	0.05	0.05	0.05	0.05	0.05	0.05	0.05	0.05	0.05	0.05	0.05	0.05	0.05	0.05	0.05
700	0.233333	7	0.05	0.05	0.05	0.05	0.05	0.05	0.05	0.05	0.05	0.05	0.05	0.05	0.05	0.05	0.05	0.05	0.05	0.05	0.05	0.05	0.05	0.05	0.05	0.05	0.05	0.05	0.05	0.05	0.05	0.05	0.05	0.05	0.05	0.05	0.05	0.05	0.05	0.05	0.05	0.05	0.05	0.05	0.05	0.05	0.05	0.05	0.05
800	0.266667	8	0.05	0.05	0.05	0.05	0.05	0.05	0.05	0.05	0.05	0.05	0.05	0.05	0.05	0.05	0.05	0.05	0.05	0.05	0.05	0.05	0.05	0.05	0.05	0.05	0.05	0.05	0.05	0.05	0.05	0.05	0.05	0.05	0.05	0.05	0.05	0.05	0.05	0.05	0.05	0.05	0.05	0.05	0.05	0.05	0.05	0.05	0.05
900	0.3	9	0.05	0.05	0.05	0.05	0.05	0.05	0.05	0.05	0.05	0.05	0.05	0.05	0.05	0.05	0.05	0.05	0.05	0.05	0.05	0.05	0.05	0.05	0.05	0.05	0.05	0.05	0.05	0.05	0.05	0.05	0.05	0.05	0.05	0.05	0.05	0.05	0.05	0.05	0.05	0.05	0.05	0.05	0.05	0.05	0.05	0.05	0.05
1000	0.333333	10	0.05	0.05	0.05	0.05	0.05	0.05	0.05	0.05	0.05	0.05	0.05	0.05	0.05	0.05	0.05	0.05	0.05	0.05	0.05	0.05	0.05	0.05	0.05	0.05	0.05	0.05	0.05	0.05	0.05	0.05	0.05	0.05	0.05	0.05	0.05	0.05	0.05	0.05	0.05	0.05	0.05	0.05	0.05	0.05	0.05	0.05	0.05
1100	0.366667	11	0.05	0.05	0.05	0.05	0.05	0.05	0.05	0.05	0.05	0.05	0.05	0.05	0.05	0.05	0.05	0.05	0.05	0.05	0.05	0.05	0.05	0.05	0.05	0.05	0.05	0.05	0.05	0.05	0.05	0.05	0.05	0.05	0.05	0.05	0.05	0.05	0.05	0.05	0.05	0.05	0.05	0.05	0.05	0.05	0.05	0.05	0.05
1200	0.4	12	0.05	0.05	0.05	0.05	0.05	0.05	0.05	0.05	0.05	0.05	0.05	0.05	0.05	0.05	0.05	0.05	0.05	0.05	0.05	0.05	0.05	0.05	0.05	0.05	0.05	0.05	0.05	0.05	0.05	0.05	0.05	0.05	0.05	0.05	0.05	0.05	0.05	0.05	0.05	0.05	0.05	0.05	0.05	0.05	0.05	0.05	0.05
1300	0.433333	13	0.05	0.05	0.05	0.05	0.05	0.05	0.05	0.05	0.05	0.05	0.05	0.05	0.05	0.05	0.05	0.05	0.05	0.05	0.05	0.05	0.05	0.05	0.05	0.05	0.05	0.05	0.05	0.05	0.05	0.05	0.05	0.05	0.05	0.05	0.05	0.05	0.05	0.05	0.05	0.05	0.05	0.05	0.05	0.05	0.05	0.05	0.05
1400	0.466667	14	0.05	0.05	0.05	0.05	0.05	0.05	0.05	0.05	0.05	0.05	0.05	0.05	0.05	0.05	0.05	0.05	0.05	0.05	0.05	0.05	0.05	0.05	0.05	0.05	0.05	0.05	0.05	0.05	0.05	0.05	0.05	0.05	0.05	0.05	0.05	0.05	0.05	0.05	0.05	0.05	0.05	0.05	0.05	0.05	0.05	0.05	0.05
1500	0.5	15	0.05	0.05	0.05	0.05	0.05	0.05	0.05	0.05	0.05	0.05	0.05	0.05	0.05	0.05	0.05	0.05	0.05	0.05	0.05	0.05	0.05	0.05	0.05	0.05	0.05	0.05	0.05	0.05	0.05	0.05	0.05	0.05	0.05	0.05	0.05	0.05	0.05	0.05	0.05	0.05	0.05	0.05	0.05	0.05	0.05	0.05	0.05
1600	0.533333	16	0.05	0.05	0.05	0.05	0.05	0.05	0.05	0.05	0.05	0.05	0.05	0.05	0.05	0.05	0.05	0.05	0.05	0.05	0.05	0.05	0.05	0.05	0.05	0.05	0.05	0.05	0.05	0.05	0.05	0.05	0.05	0.05	0.05	0.05	0.05	0.05	0.05	0.05	0.05	0.05	0.05	0.05	0.05	0.05	0.05	0.05	0.05
1700	0.566667	17	0.05	0.05	0.05	0.05	0.05	0.05	0.05	0.05	0.05	0.05	0.05	0.05	0.05	0.05	0.05	0.05	0.05	0.05	0.05	0.05	0.05	0.05	0.05	0.05	0.05	0.05	0.05	0.05	0.05	0.05	0.05	0.05	0.05	0.05	0.05	0.05	0.05	0.05	0.05	0.05	0.05	0.05	0.05	0.05	0.05	0.05	0.05
1800	0.6	18	0.05	0.05	0.05	0.05	0.05	0.05	0.05	0.05	0.05	0.05	0.05	0.05	0.05	0.05	0.05	0.05	0.05	0.05	0.05	0.05	0.05	0.05	0.05	0.05	0.05	0.05	0.05	0.05	0.05	0.05	0.05	0.05	0.05	0.05	0.05	0.05	0.05	0.05	0.05	0.05	0.05	0.05	0.05	0.05	0.05	0.05	0.05
1900	0.633333	19	0.05	0.05	0.05	0.05	0.05	0.05	0.05	0.05	0.05	0.05	0.05	0.05	0.05	0.05	0.05	0.05	0.05	0.05	0.05	0.05	0.05	0.05	0.05	0.05	0.05	0.05	0.05	0.05	0.05	0.05	0.05	0.05	0.05	0.05	0.05	0.05	0.05	0.05	0.05	0.05	0.05	0.05	0.05	0.05	0.05	0.05	0.05
2000	0.666667	20	0.05	0.05	0.05	0.05	0.05	0.05	0.05	0.05	0.05	0.05	0.05	0.05	0.05	0.05	0.05	0.05	0.05	0.05	0.05	0.05	0.05	0.05	0.05	0.05	0.05	0.05	0.05	0.05	0.05	0.05	0.05	0.05	0.05	0.05	0.05	0.05	0.05	0.05	0.05	0.05	0.05	0.05	0.05	0.05	0.05	0.05	0.05
2100	0.7	21	0.05	0.05	0.05	0.05	0.05	0.05	0.05	0.05	0.05	0.05	0.05	0.05	0.05	0.05	0.05	0.05	0.05	0.05	0.05	0.05	0.05	0.05	0.05	0.05	0.05	0.05	0.05	0.05	0.05	0.05	0.05	0.05	0.05	0.05	0.05	0.05	0.05	0.05	0.05	0.05	0.05	0.05	0.05	0.05	0.05	0.05	0.05
2200	0.733333	22	0.05	0.05	0.05	0.05	0.05	0.05	0.05	0.05	0.05	0.05	0.05	0.05	0.05	0.05	0.05	0.05	0.05	0.05	0.05	0.05	0.05	0.05	0.05	0.05	0.05	0.05	0.05	0.05	0.05	0.05	0.05	0.05	0.05	0.05	0.05	0.05	0.05	0.05	0.05	0.05	0.05	0.05	0.05	0.05	0.05	0.05	0.05
2300	0.766667	23	0.05	0.05	0.05	0.05	0.05	0.05	0.05	0.05	0.05	0.05	0.05	0.05	0.05	0.05	0.05	0.05	0.05	0.05	0.05	0.05	0.05	0.05	0.05	0.05	0.05	0.05	0.05	0.05	0.05	0.05	0.05	0.05	0.05	0.05	0.05	0.05	0.05	0.05	0.05	0.05	0.05	0.05	0.05	0.05	0.05	0.05	0.05
2400	0.8	24	0.05	0.05	0.05	0.05	0.05	0.05	0.05	0.05	0.05	0.05	0.05	0.05	0.05	0.05	0.05	0.05	0.05	0.05	0.05	0.05	0.05	0.05	0.05	0.05	0.05	0.05	0.05	0.05	0.05	0.05	0.05	0.05	0.05	0.05	0.05	0.05	0.05	0.05	0.05	0.05	0.05	0.05	0.05	0.05	0.05	0.05	0.05
2500	0.833333	25	0.05	0.05	0.05	0.05	0.05	0.05	0.05	0.05	0.05	0.05	0.05	0.05	0.05	0.05	0.05	0.05	0.05	0.05	0.05	0.05	0.05	0.05	0.05	0.05	0.05	0.05	0.05	0.05	0.05	0.05	0.05	0.05	0.05	0.05	0.05	0.05	0.05	0.05	0.05	0.05	0.05	0.05	0.05	0.05	0.05	0.05	0.05
2600	0.866667	26	0.05	0.05	0.05	0.05	0.05	0.05	0.05	0.05	0.05	0.05	0.05	0.05	0.05	0.05	0.05	0.05	0.05	0.05	0.05	0.05	0.05	0.05	0.05	0.05	0.05	0.05	0.05	0.05	0.05	0.05	0.05	0.05	0.05	0.05	0.05	0.05	0.05	0.05	0.05	0.05	0.05	0.05	0.05	0.05	0.05	0.05	0.05
2700	0.9	27	0.05	0.05	0.05	0.05	0.05	0.05	0.05	0.05	0.05	0.05	0.05	0.05	0.05	0.05	0.05	0.05	0.05	0.05	0.05	0.05	0.05	0.05	0.05	0.05	0.05	0.05	0.05	0.05	0.05	0.05	0.05	0.05	0.05	0.05	0.05	0.05	0.05	0.05	0.05	0.05	0.05	0.05	0.05	0.05	0.05	0.05	0.05
2800	0.933333	28	0.05	0.05	0.05	0.05	0.05	0.05	0.05	0.05	0.05	0.05	0.05	0.05	0.05	0.05	0.05	0.05	0.05	0.05	0.05	0.05	0.05	0.05	0.05	0.05	0.05	0.05	0.05	0.05	0.05	0.05	0.05	0.05	0.05	0.05	0.05	0.05	0.05	0.05	0.05	0.05	0.05	0.05	0.05	0.05	0.05	0.05	0.05
2900	0.966667	29	0.05	0.05	0.05	0.05	0.05	0.05	0.05	0.05	0.05	0.05	0.05	0.05	0.05	0.05	0.05	0.05	0.05	0.05	0.05	0.05	0.05	0.05	0.05	0.05	0.05	0.05	0.05	0.05	0.05	0.05	0.05	0.05	0.05	0.05	0.05	0.05	0.05	0.05	0.05	0.05	0.05	0.05	0.05	0.05	0.05	0.05	0.05
3000	1	30	0.05	0.05	0.05	0.05	0.05	0.05	0.05	0.05	0.05	0.05	0.05	0.05	0.05	0.05	0.05	0.05	0.05	0.05	0.05	0.05	0.05	0.05	0.05	0.05	0.05	0.05	0.05	0.05	0.05	0.05	0.05	0.05	0.05	0.05	0.05	0.05	0.05	0.05	0.05	0.05	0.05	0.05	0.05	0.05	0.05	0.05	0.05
[truncated: 75 more columns]

## Sheet: Ce
Parameters used in reactive transport modeling
Modal proportions
Phase	Melt source		Source melting mode	Lherzolite matrix	Pyroxenite	Dunite			Densities (kg/m3)
olivine	0.65		0.1	0.65	0.1	1		melt	2800
orthopyroxene	0.24		0.1	0.24	0	0		solid	3300
clinopyroxene	0.06		0.4	0.06	0.75	0		Rho	1.17857
garnet	0.05		0.4	0.05	0.15	0
Partition coefficients
Element	olivine/liq	opx/liq	cpx/liq	garnet/liq		Lherzolite	Pyroxenite	Dunite	Melt source	Melt source
						bulk D	bulk D	bulk D	bulk D	bulk P
La	0.00045	0.00125	0.037	0.007		0.0031625	0.028845	0.00045	0.0031625	0.01777
Ce	0.00065	0.00195	0.069	0.021		0.0060805	0.054965	0.00065	0.0060805	0.03626
Nd	0.00115	0.00435	0.15	0.087		0.0151415	0.125665	0.00115	0.0151415	0.09535
Sm	0.0016	0.0064	0.2	0.217		0.025426	0.18271	0.0016	0.025426	0.1676
Eu	0.00175	0.0083	0.235	0.32		0.0332295	0.224425	0.00175	0.0332295	0.223005
Tb	0.0017	0.01245	0.25	0.725		0.055343	0.29642	0.0017	0.055343	0.391415
Ho	0.0018	0.01745	0.2525	1.465		0.093758	0.409305	0.0018	0.093758	0.688925
Yb	0.00275	0.0388	0.24	4.03		0.227	0.784775	0.00275	0.227	1.71216
Lu	0.00315	0.049	0.235	5.6		0.307907	1.01656	0.00315	0.307907	2.33921
Compositions (ppm)
Element	Matrix comp	Matrix / D	B11		Matrix initial porosity
La	0.206	65.1383	13.7		0.05
Ce	0.722	118.74	31.2
Nd	0.815	53.8256	20.2
Sm	0.299	11.7596	4.66
Eu	0.115	3.46078	1.66
Tb	0.077	1.39132	0.7
Ho	0.12	1.27989	0.81
Yb	0.347	1.52864	1.87
Lu	0.054	0.175377	0.27
	Melt source	0
	Matrix (CS0)	0.722
	D0	0.0060805
	D1	0.0060805
	Phi0	0.05
	Phi1	0.05
Liquid composition
		t / yr	0	20	40	60	80	100	120	140	160	180	200	220	240	260	280	300	320	340	360	380	400	420	440	460	480	500	520	540	560	580	600	620	640	660	680	700	720	740	760	780	800	820	840	860	880	900	920
		t/tc	0	0.0333333	0.0666667	0.1	0.133333	0.166667	0.2	0.233333	0.266667	0.3	0.333333	0.366667	0.4	0.433333	0.466667	0.5	0.533333	0.566667	0.6	0.633333	0.666667	0.7	0.733333	0.766667	0.8	0.833333	0.866667	0.9	0.933333	0.966667	1	1.03333	1.06667	1.1	1.13333	1.16667	1.2	1.23333	1.26667	1.3	1.33333	1.36667	1.4	1.43333	1.46667	1.5	1.53333
		tc	600
			Timestep j
z / m	z/Z	Column cell i	0	1	2	3	4	5	6	7	8	9	10	11	12	13	14	15	16	17	18	19	20	21	22	23	24	25	26	27	28	29	30	31	32	33	34	35	36	37	38	39	40	41	42	43	44	45	46
0	0	0	0	0	0	0	0	0	0	0	0	0	0	0	0	0	0	0	0	0	0	0	0	0	0	0	0	0	0	0	0	0	0	0	0	0	0	0	0	0	0	0	0	0	0	0	0	0	0
100	0.0333333	1		14.2301	1.70536	0.204374	0.0244926	0.00293525	0.000351766	4.21564e-05	5.05211e-06	6.05456e-07	7.25591e-08	8.69563e-09	1.0421e-09	1.24888e-10	1.49668e-11	1.79365e-12	2.14955e-13	2.57607e-14	3.08722e-15	3.69978e-16	4.4339e-17	5.31368e-18	6.36802e-19	7.63157e-20	9.14584e-21	1.09606e-21	1.31354e-22	1.57417e-23	1.88652e-24	2.26084e-25	2.70944e-26	3.24705e-27	3.89133e-28	4.66346e-29	5.58878e-30	6.69772e-31	8.02668e-32	9.61935e-33	1.1528e-33	1.38154e-34	1.65567e-35	1.98419e-36	2.37789e-37	2.84972e-38	3.41516e-39	4.0928e-40	4.9049e-41
200	0.0666667	2			26.7548	4.70734	0.744019	0.110722	0.0158527	0.00220943	0.000301887	4.06254e-05	5.40153e-06	7.11194e-07	9.28845e-08	1.20487e-08	1.55386e-09	1.99391e-10	2.54741e-11	3.24207e-12	4.1121e-13	5.19975e-14	6.55713e-15	8.24845e-16	1.03528e-16	1.29675e-17	1.62122e-18	2.02341e-19	2.52136e-20	3.13726e-21	3.89832e-22	4.83787e-23	5.99679e-24	7.42515e-25	9.18425e-26	1.13491e-26	1.40115e-27	1.72835e-28	2.13024e-29	2.62358e-30	3.22881e-31	3.97094e-32	4.88046e-33	5.99457e-34	7.35866e-35	9.02806e-36	1.10702e-36	1.35674e-37	1.66197e-38
300	0.1	3				37.7785	8.67066	1.69396	0.300461	0.0499607	0.00793204	0.0012163	0.000181521	2.6508e-05	3.80274e-06	5.37481e-07	7.50176e-08	1.03579e-08	1.41681e-09	1.92215e-10	2.58889e-11	3.46452e-12	4.60961e-13	6.10138e-14	8.03802e-15	1.05441e-15	1.37777e-16	1.79384e-17	2.32786e-18	3.01168e-19	3.88539e-20	4.99945e-21	6.41725e-22	8.21838e-23	1.05026e-23	1.33949e-24	1.70516e-25	2.16683e-26	2.74889e-27	3.48183e-28	4.40361e-29	5.56156e-30	7.0146e-31	8.836e-32	1.11169e-32	1.39704e-33	1.7537e-34	2.19911e-35	2.75487e-36
400	0.133333	4					47.4811	13.3218	3.08747	0.634462	0.120009	0.0213635	0.00363079	0.000594888	9.46239e-05	1.46869e-05	2.23318e-06	3.33657e-07	4.91027e-08	7.13159e-09	1.02384e-09	1.45486e-10	2.04847e-11	2.86064e-12	3.96527e-13	5.45954e-14	7.47087e-15	1.01659e-15	1.37619e-16	1.85414e-17	2.48712e-18	3.32259e-19	4.42189e-20	5.86411e-21	7.75102e-22	1.02134e-22	1.34189e-23	1.75823e-24	2.29781e-25	2.99569e-26	3.89656e-27	5.0573e-28	6.55028e-29	8.46739e-30	1.09252e-30	1.40715e-31	1.80931e-32	2.32267e-33	2.9771e-34
500	0.166667	5						56.021	18.4389	4.92722	1.14892	0.243315	0.0479626	0.00894361	0.00159542	0.000274482	4.58213e-05	7.45688e-06	1.18732e-06	1.85509e-07	2.85087e-08	4.31768e-09	6.45491e-10	9.53867e-11	1.39492e-11	2.0207e-12	2.90218e-13	4.13559e-14	5.85093e-15	8.22315e-16	1.14867e-16	1.5955e-17	2.20452e-18	3.03114e-19	4.14872e-20	5.65412e-21	7.67495e-22	1.03789e-22	1.39858e-23	1.87833e-24	2.5147e-25	3.35663e-26	4.46778e-27	5.93081e-28	7.85287e-29	1.03726e-29	1.36693e-30	1.7974e-31	2.35848e-32
600	0.2	6							63.5374	23.8436	7.1942	1.8734	0.438667	0.0947855	0.0192311	0.00370891	0.000686071	0.00012255	2.12499e-05	3.59166e-06	5.93709e-07	9.62435e-08	1.53343e-08	2.40582e-09	3.72274e-10	5.68916e-11	8.59655e-12	1.28567e-12	1.90477e-13	2.79769e-14	4.07657e-15	5.89646e-16	8.47074e-17	1.20918e-17	1.7159e-18	2.42152e-19	3.39965e-20	4.74973e-21	6.60569e-22	9.14737e-23	1.26156e-23	1.73322e-24	2.37256e-25	3.23656e-26	4.40077e-27	5.96515e-28	8.06171e-29	1.08644e-29	1.46022e-30
700	0.233333	7								70.153	29.3935	9.85461	2.82988	0.725235	0.17034	0.0373403	0.00773936	0.00153135	0.000291384	5.36233e-05	9.58756e-06	1.67155e-06	2.85032e-07	4.76554e-08	7.82862e-09	1.26586e-09	2.01777e-10	3.17477e-11	4.9363e-12	7.59226e-13	1.15611e-13	1.74431e-14	2.6094e-15	3.87272e-16	5.70542e-17	8.34776e-18	1.21355e-18	1.75356e-19	2.51956e-20	3.60089e-21	5.1205e-22	7.24689e-23	1.02103e-23	1.43245e-24	2.00155e-25	2.78603e-26	3.86387e-27	5.3401e-28	7.35592e-29
800	0.266667	8									75.9758	34.976	12.8652	4.03254	1.12159	0.28434	0.0669412	0.0148342	0.0031256	0.000631042	0.000122822	2.31579e-05	4.24652e-06	7.59784e-07	1.32998e-07	2.28292e-08	3.85006e-09	6.38995e-10	1.04521e-10	1.68708e-11	2.69007e-12	4.2414e-13	6.61825e-14	1.02281e-14	1.56662e-15	2.37964e-16	3.58654e-17	5.3663e-18	7.9745e-19	1.17744e-19	1.72801e-20	2.52156e-21	3.65973e-22	5.28457e-23	7.59392e-24	1.08624e-24	1.54699e-25	2.19402e-26	3.09938e-27
900	0.3	9										81.1008	40.5037	16.1775	5.48801	1.64487	0.447388	0.112535	0.0265429	0.00593197	0.00126632	0.000259861	5.15249e-05	9.91246e-06	1.85666e-06	3.39566e-07	6.07876e-08	1.06736e-08	1.84156e-09	3.12692e-10	5.23226e-11	8.63813e-12	1.40852e-12	2.27051e-13	3.62127e-14	5.71868e-15	8.94784e-16	1.388e-16	2.13573e-17	3.26138e-18	4.94484e-19	7.44692e-20	1.11439e-20	1.65763e-21	2.45166e-22	3.6065e-23	5.27817e-24	7.68707e-25	1.11434e-25
1000	0.333333	10											85.6116	45.9095	19.7406	7.19607	2.31014	0.670624	0.179417	0.0448637	0.0105976	0.0023846	0.000514494	0.000107008	2.15486e-05	4.21658e-06	8.04196e-07	1.49879e-07	2.73563e-08	4.89929e-09	8.6236e-10	1.49399e-10	2.55072e-11	4.29656e-12	7.1475e-13	1.1753e-13	1.91184e-14	3.07874e-15	4.91128e-16	7.76556e-17	1.21769e-17	1.89454e-18	2.9259e-19	4.4873e-20	6.83664e-21	1.0351e-21	1.55792e-22	2.3316e-23	3.47083e-24
1100	0.366667	11												89.5818	51.1433	23.504	9.15044	3.12989	0.965348	0.273605	0.0722765	0.0179894	0.00425471	0.000962729	0.00020956	4.40802e-05	8.99393e-06	1.78567e-06	3.45916e-07	6.55331e-08	1.21658e-08	2.21698e-09	3.97183e-10	7.00496e-11	1.21765e-11	2.08836e-12	3.53718e-13	5.92175e-14	9.80652e-15	1.6075e-15	2.60996e-16	4.19959e-17	6.70037e-18	1.06051e-18	1.66589e-19	2.59817e-20	4.02476e-21	6.19457e-22	9.47588e-23
1200	0.4	12													93.0762	56.1686	27.4186	11.3397	4.11378	1.34266	0.401723	0.111758	0.0292268	0.00724741	0.0017159	0.000390082	8.55459e-05	1.81681e-05	3.74897e-06	7.53745e-07	1.4801e-07	2.84456e-08	5.36028e-09	9.91971e-10	1.80535e-10	3.23529e-11	5.71533e-12	9.96264e-13	1.71515e-13	2.9186e-14	4.91257e-15	8.18451e-16	1.35048e-16	2.20818e-17	3.57975e-18	5.75629e-19	9.18526e-20	1.45502e-20	2.28895e-21
1300	0.433333	13														96.1518	60.9603	31.4383	13.7484	5.26841	1.81313	0.570869	0.166779	0.0457113	0.011857	0.00293123	0.000694619	0.000158538	3.49904e-05	7.493e-06	1.56139e-06	3.17393e-07	6.30736e-08	1.22768e-08	2.34436e-09	4.39852e-10	8.11885e-11	1.47602e-11	2.64576e-12	4.68034e-13	8.17785e-14	1.41243e-14	2.41306e-15	4.08049e-16	6.83369e-17	1.13404e-17	1.8657e-18	3.04434e-19	4.92905e-20
1400	0.466667	14															98.8589	65.5021	35.5206	16.3576	6.59736	2.38648	0.788456	0.241282	0.0691489	0.018723	0.00482375	0.00118946	0.000282087	6.46029e-05	1.43372e-05	3.09247e-06	6.49963e-07	1.33408e-07	2.67934e-08	5.27438e-09	1.01923e-09	1.93606e-10	3.61934e-11	6.66618e-12	1.21083e-12	2.17087e-13	3.84478e-14	6.73153e-15	1.16587e-15	1.99867e-16	3.39339e-17	5.70882e-18	9.52107e-19
1500	0.5	15																101.241	69.7852	39.6269	19.1462	8.10125	3.07135	1.06204	0.339644	0.101566	0.028651	0.00767926	0.00196721	0.000484036	0.000114869	2.63851e-05	5.8839e-06	1.27721e-06	2.70483e-07	5.59977e-08	1.13532e-08	2.25767e-09	4.40968e-10	8.47024e-11	1.60182e-11	2.98538e-12	5.48845e-13	9.96148e-14	1.78629e-14	3.16687e-15	5.5544e-16	9.64322e-17	1.65813e-17
1600	0.533333	16																	103.339	73.8063	43.723	22.0916	9.77788	3.87508	1.39916	0.466619	0.145314	0.0426322	0.0118681	0.00315376	0.000803981	0.000197453	4.68862e-05	1.07977e-05	2.41817e-06	5.27866e-07	1.12547e-07	2.34805e-08	4.80106e-09	9.63491e-10	1.90018e-10	3.68707e-11	7.04627e-12	1.32751e-12	2.46768e-13	4.52954e-14	8.21564e-15	1.47345e-15	2.61457e-16
1700	0.566667	17																		105.184	77.5667	47.7789	25.17	11.6225	4.80355	1.80715	0.627271	0.203073	0.0618598	0.0178592	0.00491609	0.00129678	0.000329199	8.07192e-05	1.91773e-05	4.42661e-06	9.951e-07	2.18314e-07	4.68298e-08	9.83787e-09	2.02702e-09	4.10168e-10	8.16074e-11	1.59818e-11	3.08372e-12	5.86754e-13	1.10185e-13	2.04359e-14	3.74595e-15
1800	0.6	18																			106.809	81.0712	51.7687	28.3577	13.6281	5.8611	2.29298	0.826894	0.277833	0.0877425	0.0262342	0.00747089	0.0020367	0.00053383	0.000135021	3.30602e-05	7.85812e-06	1.81758e-06	4.09973e-07	9.03497e-08	1.94866e-08	4.11941e-09	8.54691e-10	1.74255e-10	3.49497e-11	6.9026e-12	1.34366e-12	2.58007e-13	4.89069e-14
1900	0.633333	19																				108.239	84.327	55.6706	31.6309	15.7856	7.05047	2.86313	1.07092	0.372878	0.121914	0.0377006	0.0110937	0.00312211	0.000844015	0.000219988	5.54621e-05	1.35631e-05	3.22518e-06	7.47354e-07	1.69086e-07	3.74149e-08	8.10961e-09	1.72414e-09	3.59996e-10	7.39039e-11	1.49322e-11	2.97213e-12	5.83274e-13
2000	0.666667	20																					109.497	87.3435	59.4663	34.9668	18.0843	8.37278	3.52342	1.36483	0.491756	0.166236	0.0531046	0.0161284	0.00468081	0.00130382	0.000349877	9.07454e-05	2.28128e-05	5.5726e-06	1.32562e-06	3.07688e-07	6.9805e-08	1.55033e-08	3.37546e-09	7.21376e-10	1.51498e-10	3.12986e-11	6.36683e-12
2100	0.7	21																						110.605	90.1312	63.1413	38.3432	20.5122	9.82759	4.27892	1.71406	0.63824	0.222802	0.0734415	0.0229969	0.00687584	0.00197159	0.000544226	0.000145092	3.74669e-05	9.39488e-06	2.29266e-06	5.45571e-07	1.26822e-07	2.8844e-08	6.42766e-09	1.40523e-09	3.01748e-10	6.37098e-11
2200	0.733333	22																							111.58	92.7016	66.6839	41.7396	23.0561	11.4129	5.13388	2.1239	0.816285	0.293927	0.0998649	0.0322089	0.00991181	0.00292316	0.000829323	0.000227091	6.01919e-05	1.54825e-05	3.87336e-06	9.4438e-07	2.248e-07	5.23277e-08	1.19284e-08	2.66635e-09	5.85127e-10
2300	0.766667	23																								112.438	95.0669	70.0853	45.1367	25.7023	13.1254	6.0916	2.5994	1.02998	0.382136	0.133693	0.044371	0.0140415	0.0042556	0.00123994	0.000348473	9.47401e-05	2.49809e-05	6.40293e-06	1.59854e-06	3.89432e-07	9.2727e-08	2.16115e-08	4.93678e-09
2400	0.8	24																									113.193	97.2392	73.3395	48.5165	28.4364	14.9603	7.15444	3.14528	1.28348	0.490155	0.176412	0.0601951	0.0195726	0.00609122	0.00182132	0.000524982	0.000146301	3.95202e-05	1.03718e-05	2.64995e-06	6.60337e-07	1.60751e-07	3.82862e-08
2500	0.833333	25																										113.858	99.2308	76.4424	51.8632	31.2439	16.9118	8.32378	3.76589	1.58098	0.620882	0.229678	0.0805063	0.026875	0.008582	0.00263154	0.000777436	0.000221938	6.13815e-05	1.64849e-05	4.30795e-06	1.09747e-06	2.7301e-07
2600	0.866667	26																											114.443	101.054	79.3919	55.1623	34.1103	18.9729	9.59999	4.46506	1.92661	0.777363	0.295314	0.106249	0.0363874	0.0119143	0.003744	0.00113296	0.000331116	9.3707e-05	2.57393e-05	6.87634e-06	1.79003e-06
2700	0.9	27																												114.958	102.72	82.1876	58.4011	37.0214	21.1358	10.9825	5.24612	2.32443	0.962767	0.375303	0.138493	0.048624	0.0163136	0.00525037	0.00162639	0.000486345	0.000140762	3.95238e-05	1.07889e-05
2800	0.933333	28																													115.411	104.241	84.8305	61.5684	39.9632	23.3922	12.4697	6.1118	2.77831	1.18035	0.471781	0.178435	0.0641808	0.0220501	0.00726369	0.00230198	0.000703934	0.000208253	5.97447e-05
2900	0.966667	29																														115.81	105.628	87.3229	64.6549	42.9223	25.7327	14.0591	7.06423	3.29195	1.4334	0.587024	0.227401	0.0837415	0.0294434	0.00992175	0.00321515	0.00100488	0.000303723
3000	1	30																															116.161	106.89	89.6679	67.6525	45.886	28.1479	15.7476	8.10486	3.86874	1.72526	0.723432	0.286847	0.108082	0.0388676	0.0133907	0.00443461	0.00141591
Solid Composition			Timestep j
		Column cell i	0	1	2	3	4	5	6	7	8	9	10	11	12	13	14	15	16	17	18	19	20	21	22	23	24	25	26	27	28	29	30
0	0	0	0	0	0	0	0	0	0	0	0	0	0	0	0	0	0	0	0	0	0	0	0	0	0	0	0	0	0	0	0	0	0	0	0	0	0	0	0	0	0	0	0	0	0	0	0	0	0
100	0.0333333	1	0	0.086526	0.0103695	0.0012427	0.000148927	1.78478e-05	2.13892e-06	2.56332e-07	3.07194e-08	3.68147e-09	4.41196e-10	5.28738e-11	6.33651e-12	7.5938e-13	9.10057e-14	1.09063e-14	1.30704e-15	1.56638e-16	1.87718e-17	2.24965e-18	2.69603e-19	3.23098e-20	3.87208e-21	4.64038e-22	5.56113e-23	6.66457e-24	7.98696e-25	9.57174e-26	1.1471e-26	1.37471e-27	1.64748e-28	1.97437e-29	2.36613e-30	2.83561e-31	3.39826e-32	4.07255e-33	4.88063e-34	5.84904e-35	7.00962e-36	8.40047e-37	1.00673e-37	1.20649e-38	1.44588e-39	1.73277e-40	2.07659e-41	2.48863e-42	2.98242e-43
200	0.0666667	2	0	0	0.162683	0.028623	0.00452401	0.000673246	9.63921e-05	1.34344e-05	1.83562e-06	2.47023e-07	3.2844e-08	4.32441e-09	5.64784e-10	7.3262e-11	9.44825e-12	1.2124e-12	1.54896e-13	1.97134e-14	2.50036e-15	3.16171e-16	3.98706e-17	5.01547e-18	6.29502e-19	7.88489e-20	9.85785e-21	1.23033e-21	1.53311e-22	1.90761e-23	2.37037e-24	2.94166e-25	3.64635e-26	4.51486e-27	5.58448e-28	6.90082e-29	8.51966e-30	1.05092e-30	1.29529e-31	1.59527e-32	1.96328e-33	2.41453e-34	2.96756e-35	3.645e-36	4.47443e-37	5.48951e-38	6.73126e-39	8.24966e-40	1.01056e-40
300	0.1	3	0	0	0	0.229712	0.0527219	0.0103001	0.00182695	0.000303786	4.82308e-05	7.39572e-06	1.10374e-06	1.61182e-07	2.31226e-08	3.26816e-09	4.56145e-10	6.29813e-11	8.61491e-12	1.16876e-12	1.57418e-13	2.1066e-14	2.80287e-15	3.70994e-16	4.88752e-17	6.41136e-18	8.37751e-19	1.09074e-19	1.41546e-20	1.83125e-21	2.36251e-22	3.03991e-23	3.90201e-24	4.99718e-25	6.38611e-26	8.14477e-27	1.03682e-27	1.31754e-28	1.67146e-29	2.11712e-30	2.67761e-31	3.38171e-32	4.26523e-33	5.37273e-34	6.75961e-35	8.49468e-36	1.06634e-36	1.33717e-37	1.6751e-38
400	0.133333	4	0	0	0	0	0.288709	0.0810031	0.0187733	0.00385785	0.000729712	0.000129901	2.2077e-05	3.61722e-06	5.7536e-07	8.93039e-08	1.35789e-08	2.0288e-09	2.98569e-10	4.33636e-11	6.22548e-12	8.84627e-13	1.24557e-13	1.73941e-14	2.41108e-15	3.31967e-16	4.54267e-17	6.18138e-18	8.36792e-19	1.12741e-19	1.51229e-20	2.0203e-21	2.68873e-22	3.56567e-23	4.71301e-24	6.21024e-25	8.15936e-26	1.06909e-26	1.39719e-27	1.82153e-28	2.3693e-29	3.07509e-30	3.9829e-31	5.1486e-32	6.64307e-33	8.55615e-34	1.10015e-34	1.4123e-35	1.81022e-36
500	0.166667	5	0	0	0	0	0	0.340636	0.112118	0.02996	0.00698598	0.00147948	0.000291637	5.43816e-05	9.70093e-06	1.66899e-06	2.78617e-07	4.53415e-08	7.21949e-09	1.12799e-09	1.73347e-10	2.62537e-11	3.92491e-12	5.79999e-13	8.48179e-14	1.22869e-14	1.76467e-15	2.51464e-16	3.55766e-17	5.00008e-18	6.98451e-19	9.70143e-20	1.34046e-20	1.84308e-21	2.52263e-22	3.43799e-23	4.66676e-24	6.31089e-25	8.50407e-26	1.14212e-26	1.52906e-27	2.041e-28	2.71663e-29	3.60623e-30	4.77494e-31	6.30708e-32	8.31161e-33	1.09291e-33	1.43407e-34
600	0.2	6	0	0	0	0	0	0	0.386339	0.144981	0.0437444	0.0113912	0.00266732	0.000576343	0.000116935	2.2552e-05	4.17166e-06	7.45167e-07	1.2921e-07	2.18391e-08	3.61005e-09	5.85209e-10	9.324e-11	1.46286e-11	2.26361e-12	3.45929e-13	5.22713e-14	7.81749e-15	1.15819e-15	1.70113e-16	2.47876e-17	3.58534e-18	5.15063e-19	7.35244e-20	1.04335e-20	1.47241e-21	2.06716e-22	2.88808e-23	4.01659e-24	5.56206e-25	7.67093e-26	1.05388e-26	1.44263e-27	1.96799e-28	2.67589e-29	3.62711e-30	4.90192e-31	6.60612e-32	8.87885e-33
700	0.233333	7	0	0	0	0	0	0	0	0.426565	0.178727	0.0599209	0.0172071	0.00440979	0.00103575	0.000227048	4.70592e-05	9.31139e-06	1.77176e-06	3.26057e-07	5.82972e-08	1.01639e-08	1.73314e-09	2.89768e-10	4.7602e-11	7.69706e-12	1.2269e-12	1.93042e-13	3.00152e-14	4.61647e-15	7.02974e-16	1.06063e-16	1.58665e-17	2.35481e-18	3.46918e-19	5.07586e-20	7.37896e-21	1.06625e-21	1.53202e-22	2.18952e-23	3.11352e-24	4.40647e-25	6.20839e-26	8.71001e-27	1.21704e-27	1.69405e-28	2.34942e-29	3.24705e-30	4.47277e-31
800	0.266667	8	0	0	0	0	0	0	0	0	0.461971	0.212671	0.0782269	0.0245198	0.00681982	0.00172893	0.000407036	9.01996e-05	1.90052e-05	3.83705e-06	7.46822e-07	1.40811e-07	2.58209e-08	4.61987e-09	8.08697e-10	1.38813e-10	2.34103e-11	3.88541e-12	6.35542e-13	1.02583e-13	1.6357e-14	2.57898e-15	4.02423e-16	6.21922e-17	9.52584e-18	1.44694e-18	2.1808e-19	3.26298e-20	4.84889e-21	7.15943e-22	1.05071e-22	1.53324e-23	2.2253e-24	3.21328e-25	4.61749e-26	6.60488e-27	9.40645e-28	1.33408e-28	1.88458e-29
900	0.3	9	0	0	0	0	0	0	0	0	0	0.493133	0.246283	0.098367	0.0333698	0.0100016	0.00272034	0.000684268	0.000161394	3.60694e-05	7.69984e-06	1.58009e-06	3.13297e-07	6.02727e-08	1.12894e-08	2.06473e-09	3.69619e-10	6.49006e-11	1.11976e-11	1.90132e-12	3.18147e-13	5.25242e-14	8.56452e-15	1.38059e-15	2.20191e-16	3.47724e-17	5.44073e-18	8.43974e-19	1.29863e-19	1.98308e-20	3.00671e-21	4.5281e-22	6.77606e-23	1.00792e-23	1.49073e-24	2.19294e-25	3.20939e-26	4.67412e-27	6.77576e-28
1000	0.333333	10	0	0	0	0	0	0	0	0	0	0	0.520561	0.279153	0.120033	0.0437557	0.0140468	0.00407773	0.00109095	0.000272794	6.44389e-05	1.44996e-05	3.12838e-06	6.50663e-07	1.31026e-07	2.56389e-08	4.88991e-09	9.1134e-10	1.6634e-10	2.97902e-11	5.24358e-12	9.08421e-13	1.55097e-13	2.61252e-14	4.34604e-15	7.14641e-16	1.16249e-16	1.87203e-17	2.98631e-18	4.72185e-19	7.40419e-20	1.15197e-20	1.77909e-21	2.7285e-22	4.15702e-23	6.29394e-24	9.47292e-25	1.41773e-25	2.11044e-26
1100	0.366667	11	0	0	0	0	0	0	0	0	0	0	0	0.544702	0.310977	0.142916	0.0556393	0.0190313	0.0058698	0.00166365	0.000439477	0.000109384	2.58707e-05	5.85388e-06	1.27423e-06	2.6803e-07	5.46876e-08	1.08578e-08	2.10334e-09	3.98474e-10	7.3974e-11	1.34804e-11	2.41507e-12	4.25937e-13	7.40395e-14	1.26982e-14	2.15078e-15	3.60072e-16	5.96286e-17	9.77443e-18	1.58699e-18	2.55356e-19	4.07416e-20	6.44844e-21	1.01295e-21	1.57982e-22	2.44725e-23	3.76661e-24	5.76181e-25
1200	0.4	12	0	0	0	0	0	0	0	0	0	0	0	0	0.56595	0.341533	0.166719	0.0689512	0.0250138	0.00816406	0.00244268	0.000679545	0.000177714	4.40679e-05	1.04335e-05	2.3719e-06	5.20162e-07	1.10471e-07	2.27956e-08	4.58315e-09	8.99974e-10	1.72964e-10	3.25932e-11	6.03168e-12	1.09774e-12	1.96722e-13	3.4752e-14	6.05778e-15	1.0429e-15	1.77466e-16	2.98709e-17	4.97659e-18	8.21159e-19	1.34268e-19	2.17667e-20	3.50011e-21	5.5851e-22	8.84727e-23	1.3918e-23
1300	0.433333	13	0	0	0	0	0	0	0	0	0	0	0	0	0	0.584651	0.370669	0.19116	0.0835971	0.0320346	0.0110248	0.00347117	0.0010141	0.000277948	7.20966e-05	1.78234e-05	4.22363e-06	9.63993e-07	2.12759e-07	4.55612e-08	9.49404e-09	1.92991e-09	3.83519e-10	7.46489e-11	1.42549e-11	2.67452e-12	4.93667e-13	8.97493e-14	1.60876e-14	2.84588e-15	4.97254e-16	8.58831e-17	1.46726e-17	2.48114e-18	4.15523e-19	6.89552e-20	1.13444e-20	1.85111e-21	2.99711e-22
1400	0.466667	14	0	0	0	0	0	0	0	0	0	0	0	0	0	0	0.601111	0.398286	0.215983	0.0994624	0.0401153	0.014511	0.00479421	0.00146712	0.00042046	0.000113845	2.93308e-05	7.23253e-06	1.71523e-06	3.92818e-07	8.71772e-08	1.88038e-08	3.9521e-09	8.11186e-10	1.62917e-10	3.20709e-11	6.19744e-12	1.17722e-12	2.20074e-13	4.05337e-14	7.36247e-15	1.32e-15	2.33782e-16	4.09311e-17	7.08907e-18	1.21529e-18	2.06335e-19	3.47125e-20	5.78929e-21
1500	0.5	15	0	0	0	0	0	0	0	0	0	0	0	0	0	0	0	0.615599	0.424329	0.240951	0.116419	0.0492596	0.0186754	0.00645776	0.0020652	0.00061757	0.000174213	4.66937e-05	1.19616e-05	2.94318e-06	6.98459e-07	1.60434e-07	3.57771e-08	7.76607e-09	1.64467e-09	3.40494e-10	6.90329e-11	1.37278e-11	2.68131e-12	5.15033e-13	9.73987e-14	1.81526e-14	3.33725e-15	6.05708e-16	1.08615e-16	1.92562e-17	3.37735e-18	5.86356e-19	1.00823e-19
1600	0.533333	16	0	0	0	0	0	0	0	0	0	0	0	0	0	0	0	0	0.62835	0.448779	0.265858	0.134328	0.0594544	0.0235624	0.00850761	0.00283728	0.000883584	0.000259225	7.2164e-05	1.91764e-05	4.8886e-06	1.20061e-06	2.85092e-07	6.56555e-08	1.47037e-08	3.20969e-09	6.84344e-10	1.42773e-10	2.91929e-11	5.8585e-12	1.15541e-12	2.24193e-13	4.28449e-14	8.07193e-15	1.50048e-15	2.75419e-16	4.99552e-17	8.95934e-18	1.58979e-18
1700	0.566667	17	0	0	0	0	0	0	0	0	0	0	0	0	0	0	0	0	0	0.639573	0.471644	0.29052	0.153046	0.0706706	0.029208	0.0109884	0.00381412	0.00123479	0.000376138	0.000108593	2.98923e-05	7.8851e-06	2.0017e-06	4.90813e-07	1.16607e-07	2.6916e-08	6.0507e-09	1.32746e-09	2.84749e-10	5.98192e-11	1.23253e-11	2.49403e-12	4.96214e-13	9.71776e-14	1.87505e-14	3.56776e-15	6.69979e-16	1.2426e-16	2.27772e-17
1800	0.6	18	0	0	0	0	0	0	0	0	0	0	0	0	0	0	0	0	0	0	0.649452	0.492953	0.31478	0.172429	0.0828655	0.0356384	0.0139425	0.00502793	0.00168936	0.000533518	0.000159517	4.54267e-05	1.23842e-05	3.24595e-06	8.20995e-07	2.01023e-07	4.77813e-08	1.10518e-08	2.49284e-09	5.49371e-10	1.18488e-10	2.5048e-11	5.19695e-12	1.05956e-12	2.12511e-13	4.19712e-14	8.17011e-15	1.56881e-15	2.97378e-16
1900	0.633333	19	0	0	0	0	0	0	0	0	0	0	0	0	0	0	0	0	0	0	0	0.658146	0.51275	0.338505	0.192332	0.0959842	0.0428704	0.0174093	0.00651173	0.00226729	0.000741297	0.000229239	6.74551e-05	1.8984e-05	5.13203e-06	1.33764e-06	3.37237e-07	8.24703e-08	1.96107e-08	4.54429e-09	1.02813e-09	2.27502e-10	4.93105e-11	1.04836e-11	2.18896e-12	4.49373e-13	9.07951e-14	1.80721e-14	3.5466e-15
2000	0.666667	20	0	0	0	0	0	0	0	0	0	0	0	0	0	0	0	0	0	0	0	0	0.665798	0.531092	0.361585	0.212615	0.109962	0.0509107	0.0214242	0.00829887	0.00299012	0.0010108	0.000322903	9.80685e-05	2.84616e-05	7.9279e-06	2.12743e-06	5.51778e-07	1.38713e-07	3.38842e-08	8.06044e-09	1.8709e-09	4.2445e-10	9.4268e-11	2.05245e-11	4.38633e-12	9.21186e-13	1.90311e-13	3.87135e-14
2100	0.7	21	0	0	0	0	0	0	0	0	0	0	0	0	0	0	0	0	0	0	0	0	0	0.672534	0.548043	0.383931	0.233146	0.124724	0.0597567	0.026018	0.0104224	0.00388082	0.00135475	0.000446561	0.000139833	4.18086e-05	1.19882e-05	3.30917e-06	8.82229e-07	2.27818e-07	5.71256e-08	1.39405e-08	3.31735e-09	7.7114e-10	1.75386e-10	3.90834e-11	8.5445e-12	1.83478e-12	3.87387e-13
2200	0.733333	22	0	0	0	0	0	0	0	0	0	0	0	0	0	0	0	0	0	0	0	0	0	0	0.678462	0.563672	0.405471	0.253798	0.140193	0.0693963	0.0312165	0.0129144	0.00496342	0.00178722	0.000607229	0.000195846	6.02688e-05	1.77743e-05	5.0427e-06	1.38083e-06	3.65997e-07	9.41414e-08	2.35519e-08	5.7423e-09	1.36689e-09	3.18179e-10	7.25308e-11	1.62127e-11	3.55786e-12
2300	0.766667	23	0	0	0	0	0	0	0	0	0	0	0	0	0	0	0	0	0	0	0	0	0	0	0	0.68368	0.578054	0.426154	0.274453	0.156283	0.0798089	0.03704	0.0158056	0.00626278	0.00232358	0.00081292	0.000269798	8.53792e-05	2.58762e-05	7.53943e-06	2.11889e-06	5.76067e-07	1.51896e-07	3.8933e-08	9.71995e-09	2.36794e-09	5.63827e-10	1.31409e-10	3.00181e-11
2400	0.8	24	0	0	0	0	0	0	0	0	0	0	0	0	0	0	0	0	0	0	0	0	0	0	0	0	0.688272	0.591263	0.445941	0.295005	0.172908	0.0909661	0.0435026	0.0191249	0.0078042	0.00298039	0.00107267	0.000366016	0.000119011	3.70377e-05	1.10746e-05	3.19215e-06	8.89584e-07	2.40302e-07	6.30655e-08	1.6113e-08	4.01518e-09	9.77444e-10	2.32799e-10
2500	0.833333	25	0	0	0	0	0	0	0	0	0	0	0	0	0	0	0	0	0	0	0	0	0	0	0	0	0	0.692314	0.603373	0.464808	0.315354	0.189979	0.102832	0.0506127	0.0228985	0.00961313	0.00377527	0.00139656	0.000489519	0.000163414	5.21829e-05	1.60011e-05	4.7272e-06	1.34949e-06	3.7323e-07	1.00236e-07	2.61945e-08	6.6732e-09	1.66003e-09
2600	0.866667	26	0	0	0	0	0	0	0	0	0	0	0	0	0	0	0	0	0	0	0	0	0	0	0	0	0	0	0.695872	0.614458	0.482742	0.335415	0.207408	0.115365	0.0583727	0.0271498	0.0117148	0.00472676	0.00179566	0.000646049	0.000221254	7.24447e-05	2.27654e-05	6.88893e-06	2.01335e-06	5.69786e-07	1.56508e-07	4.18116e-08	1.08843e-08
2700	0.9	27	0	0	0	0	0	0	0	0	0	0	0	0	0	0	0	0	0	0	0	0	0	0	0	0	0	0	0	0.699003	0.62459	0.499742	0.355108	0.225109	0.128517	0.0667789	0.031899	0.0141337	0.0058541	0.00228203	0.000842108	0.000295658	9.9195e-05	3.19249e-05	9.88929e-06	2.95722e-06	8.55901e-07	2.40325e-07	6.56018e-08
2800	0.933333	28	0	0	0	0	0	0	0	0	0	0	0	0	0	0	0	0	0	0	0	0	0	0	0	0	0	0	0	0	0.701759	0.633838	0.515812	0.374367	0.242996	0.142236	0.0758218	0.0371628	0.0168935	0.00717709	0.00286866	0.00108497	0.000390252	0.000134076	4.41669e-05	1.39972e-05	4.28027e-06	1.26628e-06	3.63278e-07
2900	0.966667	29	0	0	0	0	0	0	0	0	0	0	0	0	0	0	0	0	0	0	0	0	0	0	0	0	0	0	0	0	0	0.704185	0.642269	0.530967	0.393134	0.260989	0.156468	0.0854866	0.042954	0.0200167	0.00871582	0.0035694	0.00138271	0.00050919	0.00017903	6.03292e-05	1.95497e-05	6.11019e-06	1.84679e-06
3000	1	30	0	0	0	0	0	0	0	0	0	0	0	0	0	0	0	0	0	0	0	0	0	0	0	0	0	0	0	0	0	0	0.70632	0.649945	0.545225	0.411361	0.27901	0.171153	0.0957531	0.0492816	0.0235239	0.0104904	0.00439883	0.00174417	0.000657193	0.000236334	8.1422e-05	2.69646e-05	8.60943e-06
Partition coefficient
			Timestep j
		Column cell i	0	1	2	3	4	5	6	7	8	9	10	11	12	13	14	15	16	17	18	19	20	21	22	23	24	25	26	27	28	29	30
0	0	0	0.0060805	0.0060805	0.0060805	0.0060805	0.0060805	0.0060805	0.0060805	0.0060805	0.0060805	0.0060805	0.0060805	0.0060805	0.0060805	0.0060805	0.0060805	0.0060805	0.0060805	0.0060805	0.0060805	0.0060805	0.0060805	0.0060805	0.0060805	0.0060805	0.0060805	0.0060805	0.0060805	0.0060805	0.0060805	0.0060805	0.0060805	0.0060805	0.0060805	0.0060805	0.0060805	0.0060805	0.0060805	0.0060805	0.0060805	0.0060805	0.0060805	0.0060805	0.0060805	0.0060805	0.0060805	0.0060805	0.0060805
100	0.0333333	1		0.0060805	0.0060805	0.0060805	0.0060805	0.0060805	0.0060805	0.0060805	0.0060805	0.0060805	0.0060805	0.0060805	0.0060805	0.0060805	0.0060805	0.0060805	0.0060805	0.0060805	0.0060805	0.0060805	0.0060805	0.0060805	0.0060805	0.0060805	0.0060805	0.0060805	0.0060805	0.0060805	0.0060805	0.0060805	0.0060805	0.0060805	0.0060805	0.0060805	0.0060805	0.0060805	0.0060805	0.0060805	0.0060805	0.0060805	0.0060805	0.0060805	0.0060805	0.0060805	0.0060805	0.0060805	0.0060805
200	0.0666667	2			0.0060805	0.0060805	0.0060805	0.0060805	0.0060805	0.0060805	0.0060805	0.0060805	0.0060805	0.0060805	0.0060805	0.0060805	0.0060805	0.0060805	0.0060805	0.0060805	0.0060805	0.0060805	0.0060805	0.0060805	0.0060805	0.0060805	0.0060805	0.0060805	0.0060805	0.0060805	0.0060805	0.0060805	0.0060805	0.0060805	0.0060805	0.0060805	0.0060805	0.0060805	0.0060805	0.0060805	0.0060805	0.0060805	0.0060805	0.0060805	0.0060805	0.0060805	0.0060805	0.0060805	0.0060805
300	0.1	3				0.0060805	0.0060805	0.0060805	0.0060805	0.0060805	0.0060805	0.0060805	0.0060805	0.0060805	0.0060805	0.0060805	0.0060805	0.0060805	0.0060805	0.0060805	0.0060805	0.0060805	0.0060805	0.0060805	0.0060805	0.0060805	0.0060805	0.0060805	0.0060805	0.0060805	0.0060805	0.0060805	0.0060805	0.0060805	0.0060805	0.0060805	0.0060805	0.0060805	0.0060805	0.0060805	0.0060805	0.0060805	0.0060805	0.0060805	0.0060805	0.0060805	0.0060805	0.0060805	0.0060805
400	0.133333	4					0.0060805	0.0060805	0.0060805	0.0060805	0.0060805	0.0060805	0.0060805	0.0060805	0.0060805	0.0060805	0.0060805	0.0060805	0.0060805	0.0060805	0.0060805	0.0060805	0.0060805	0.0060805	0.0060805	0.0060805	0.0060805	0.0060805	0.0060805	0.0060805	0.0060805	0.0060805	0.0060805	0.0060805	0.0060805	0.0060805	0.0060805	0.0060805	0.0060805	0.0060805	0.0060805	0.0060805	0.0060805	0.0060805	0.0060805	0.0060805	0.0060805	0.0060805	0.0060805
500	0.166667	5						0.0060805	0.0060805	0.0060805	0.0060805	0.0060805	0.0060805	0.0060805	0.0060805	0.0060805	0.0060805	0.0060805	0.0060805	0.0060805	0.0060805	0.0060805	0.0060805	0.0060805	0.0060805	0.0060805	0.0060805	0.0060805	0.0060805	0.0060805	0.0060805	0.0060805	0.0060805	0.0060805	0.0060805	0.0060805	0.0060805	0.0060805	0.0060805	0.0060805	0.0060805	0.0060805	0.0060805	0.0060805	0.0060805	0.0060805	0.0060805	0.0060805	0.0060805
600	0.2	6							0.0060805	0.0060805	0.0060805	0.0060805	0.0060805	0.0060805	0.0060805	0.0060805	0.0060805	0.0060805	0.0060805	0.0060805	0.0060805	0.0060805	0.0060805	0.0060805	0.0060805	0.0060805	0.0060805	0.0060805	0.0060805	0.0060805	0.0060805	0.0060805	0.0060805	0.0060805	0.0060805	0.0060805	0.0060805	0.0060805	0.0060805	0.0060805	0.0060805	0.0060805	0.0060805	0.0060805	0.0060805	0.0060805	0.0060805	0.0060805	0.0060805
700	0.233333	7								0.0060805	0.0060805	0.0060805	0.0060805	0.0060805	0.0060805	0.0060805	0.0060805	0.0060805	0.0060805	0.0060805	0.0060805	0.0060805	0.0060805	0.0060805	0.0060805	0.0060805	0.0060805	0.0060805	0.0060805	0.0060805	0.0060805	0.0060805	0.0060805	0.0060805	0.0060805	0.0060805	0.0060805	0.0060805	0.0060805	0.0060805	0.0060805	0.0060805	0.0060805	0.0060805	0.0060805	0.0060805	0.0060805	0.0060805	0.0060805
800	0.266667	8									0.0060805	0.0060805	0.0060805	0.0060805	0.0060805	0.0060805	0.0060805	0.0060805	0.0060805	0.0060805	0.0060805	0.0060805	0.0060805	0.0060805	0.0060805	0.0060805	0.0060805	0.0060805	0.0060805	0.0060805	0.0060805	0.0060805	0.0060805	0.0060805	0.0060805	0.0060805	0.0060805	0.0060805	0.0060805	0.0060805	0.0060805	0.0060805	0.0060805	0.0060805	0.0060805	0.0060805	0.0060805	0.0060805	0.0060805
900	0.3	9										0.0060805	0.0060805	0.0060805	0.0060805	0.0060805	0.0060805	0.0060805	0.0060805	0.0060805	0.0060805	0.0060805	0.0060805	0.0060805	0.0060805	0.0060805	0.0060805	0.0060805	0.0060805	0.0060805	0.0060805	0.0060805	0.0060805	0.0060805	0.0060805	0.0060805	0.0060805	0.0060805	0.0060805	0.0060805	0.0060805	0.0060805	0.0060805	0.0060805	0.0060805	0.0060805	0.0060805	0.0060805	0.0060805
1000	0.333333	10											0.0060805	0.0060805	0.0060805	0.0060805	0.0060805	0.0060805	0.0060805	0.0060805	0.0060805	0.0060805	0.0060805	0.0060805	0.0060805	0.0060805	0.0060805	0.0060805	0.0060805	0.0060805	0.0060805	0.0060805	0.0060805	0.0060805	0.0060805	0.0060805	0.0060805	0.0060805	0.0060805	0.0060805	0.0060805	0.0060805	0.0060805	0.0060805	0.0060805	0.0060805	0.0060805	0.0060805	0.0060805
1100	0.366667	11												0.0060805	0.0060805	0.0060805	0.0060805	0.0060805	0.0060805	0.0060805	0.0060805	0.0060805	0.0060805	0.0060805	0.0060805	0.0060805	0.0060805	0.0060805	0.0060805	0.0060805	0.0060805	0.0060805	0.0060805	0.0060805	0.0060805	0.0060805	0.0060805	0.0060805	0.0060805	0.0060805	0.0060805	0.0060805	0.0060805	0.0060805	0.0060805	0.0060805	0.0060805	0.0060805	0.0060805
1200	0.4	12													0.0060805	0.0060805	0.0060805	0.0060805	0.0060805	0.0060805	0.0060805	0.0060805	0.0060805	0.0060805	0.0060805	0.0060805	0.0060805	0.0060805	0.0060805	0.0060805	0.0060805	0.0060805	0.0060805	0.0060805	0.0060805	0.0060805	0.0060805	0.0060805	0.0060805	0.0060805	0.0060805	0.0060805	0.0060805	0.0060805	0.0060805	0.0060805	0.0060805	0.0060805	0.0060805
1300	0.433333	13														0.0060805	0.0060805	0.0060805	0.0060805	0.0060805	0.0060805	0.0060805	0.0060805	0.0060805	0.0060805	0.0060805	0.0060805	0.0060805	0.0060805	0.0060805	0.0060805	0.0060805	0.0060805	0.0060805	0.0060805	0.0060805	0.0060805	0.0060805	0.0060805	0.0060805	0.0060805	0.0060805	0.0060805	0.0060805	0.0060805	0.0060805	0.0060805	0.0060805	0.0060805
1400	0.466667	14															0.0060805	0.0060805	0.0060805	0.0060805	0.0060805	0.0060805	0.0060805	0.0060805	0.0060805	0.0060805	0.0060805	0.0060805	0.0060805	0.0060805	0.0060805	0.0060805	0.0060805	0.0060805	0.0060805	0.0060805	0.0060805	0.0060805	0.0060805	0.0060805	0.0060805	0.0060805	0.0060805	0.0060805	0.0060805	0.0060805	0.0060805	0.0060805	0.0060805
1500	0.5	15																0.0060805	0.0060805	0.0060805	0.0060805	0.0060805	0.0060805	0.0060805	0.0060805	0.0060805	0.0060805	0.0060805	0.0060805	0.0060805	0.0060805	0.0060805	0.0060805	0.0060805	0.0060805	0.0060805	0.0060805	0.0060805	0.0060805	0.0060805	0.0060805	0.0060805	0.0060805	0.0060805	0.0060805	0.0060805	0.0060805	0.0060805	0.0060805
1600	0.533333	16																	0.0060805	0.0060805	0.0060805	0.0060805	0.0060805	0.0060805	0.0060805	0.0060805	0.0060805	0.0060805	0.0060805	0.0060805	0.0060805	0.0060805	0.0060805	0.0060805	0.0060805	0.0060805	0.0060805	0.0060805	0.0060805	0.0060805	0.0060805	0.0060805	0.0060805	0.0060805	0.0060805	0.0060805	0.0060805	0.0060805	0.0060805
1700	0.566667	17																		0.0060805	0.0060805	0.0060805	0.0060805	0.0060805	0.0060805	0.0060805	0.0060805	0.0060805	0.0060805	0.0060805	0.0060805	0.0060805	0.0060805	0.0060805	0.0060805	0.0060805	0.0060805	0.0060805	0.0060805	0.0060805	0.0060805	0.0060805	0.0060805	0.0060805	0.0060805	0.0060805	0.0060805	0.0060805	0.0060805
1800	0.6	18																			0.0060805	0.0060805	0.0060805	0.0060805	0.0060805	0.0060805	0.0060805	0.0060805	0.0060805	0.0060805	0.0060805	0.0060805	0.0060805	0.0060805	0.0060805	0.0060805	0.0060805	0.0060805	0.0060805	0.0060805	0.0060805	0.0060805	0.0060805	0.0060805	0.0060805	0.0060805	0.0060805	0.0060805	0.0060805
1900	0.633333	19																				0.0060805	0.0060805	0.0060805	0.0060805	0.0060805	0.0060805	0.0060805	0.0060805	0.0060805	0.0060805	0.0060805	0.0060805	0.0060805	0.0060805	0.0060805	0.0060805	0.0060805	0.0060805	0.0060805	0.0060805	0.0060805	0.0060805	0.0060805	0.0060805	0.0060805	0.0060805	0.0060805	0.0060805
2000	0.666667	20																					0.0060805	0.0060805	0.0060805	0.0060805	0.0060805	0.0060805	0.0060805	0.0060805	0.0060805	0.0060805	0.0060805	0.0060805	0.0060805	0.0060805	0.0060805	0.0060805	0.0060805	0.0060805	0.0060805	0.0060805	0.0060805	0.0060805	0.0060805	0.0060805	0.0060805	0.0060805	0.0060805
2100	0.7	21																						0.0060805	0.0060805	0.0060805	0.0060805	0.0060805	0.0060805	0.0060805	0.0060805	0.0060805	0.0060805	0.0060805	0.0060805	0.0060805	0.0060805	0.0060805	0.0060805	0.0060805	0.0060805	0.0060805	0.0060805	0.0060805	0.0060805	0.0060805	0.0060805	0.0060805	0.0060805
2200	0.733333	22																							0.0060805	0.0060805	0.0060805	0.0060805	0.0060805	0.0060805	0.0060805	0.0060805	0.0060805	0.0060805	0.0060805	0.0060805	0.0060805	0.0060805	0.0060805	0.0060805	0.0060805	0.0060805	0.0060805	0.0060805	0.0060805	0.0060805	0.0060805	0.0060805	0.0060805
2300	0.766667	23																								0.0060805	0.0060805	0.0060805	0.0060805	0.0060805	0.0060805	0.0060805	0.0060805	0.0060805	0.0060805	0.0060805	0.0060805	0.0060805	0.0060805	0.0060805	0.0060805	0.0060805	0.0060805	0.0060805	0.0060805	0.0060805	0.0060805	0.0060805	0.0060805
2400	0.8	24																									0.0060805	0.0060805	0.0060805	0.0060805	0.0060805	0.0060805	0.0060805	0.0060805	0.0060805	0.0060805	0.0060805	0.0060805	0.0060805	0.0060805	0.0060805	0.0060805	0.0060805	0.0060805	0.0060805	0.0060805	0.0060805	0.0060805	0.0060805
2500	0.833333	25																										0.0060805	0.0060805	0.0060805	0.0060805	0.0060805	0.0060805	0.0060805	0.0060805	0.0060805	0.0060805	0.0060805	0.0060805	0.0060805	0.0060805	0.0060805	0.0060805	0.0060805	0.0060805	0.0060805	0.0060805	0.0060805	0.0060805
2600	0.866667	26																											0.0060805	0.0060805	0.0060805	0.0060805	0.0060805	0.0060805	0.0060805	0.0060805	0.0060805	0.0060805	0.0060805	0.0060805	0.0060805	0.0060805	0.0060805	0.0060805	0.0060805	0.0060805	0.0060805	0.0060805	0.0060805
2700	0.9	27																												0.0060805	0.0060805	0.0060805	0.0060805	0.0060805	0.0060805	0.0060805	0.0060805	0.0060805	0.0060805	0.0060805	0.0060805	0.0060805	0.0060805	0.0060805	0.0060805	0.0060805	0.0060805	0.0060805	0.0060805
2800	0.933333	28																													0.0060805	0.0060805	0.0060805	0.0060805	0.0060805	0.0060805	0.0060805	0.0060805	0.0060805	0.0060805	0.0060805	0.0060805	0.0060805	0.0060805	0.0060805	0.0060805	0.0060805	0.0060805	0.0060805
2900	0.966667	29																														0.0060805	0.0060805	0.0060805	0.0060805	0.0060805	0.0060805	0.0060805	0.0060805	0.0060805	0.0060805	0.0060805	0.0060805	0.0060805	0.0060805	0.0060805	0.0060805	0.0060805	0.0060805
3000	1	30																															0.0060805	0.0060805	0.0060805	0.0060805	0.0060805	0.0060805	0.0060805	0.0060805	0.0060805	0.0060805	0.0060805	0.0060805	0.0060805	0.0060805	0.0060805	0.0060805	0.0060805
Phi
			Timestep j
		Column cell i	0	1	2	3	4	5	6	7	8	9	10	11	12	13	14	15	16	17	18	19	20	21	22	23	24	25	26	27	28	29	30
0	0	0	0.05	0.05	0.05	0.05	0.05	0.05	0.05	0.05	0.05	0.05	0.05	0.05	0.05	0.05	0.05	0.05	0.05	0.05	0.05	0.05	0.05	0.05	0.05	0.05	0.05	0.05	0.05	0.05	0.05	0.05	0.05	0.05	0.05	0.05	0.05	0.05	0.05	0.05	0.05	0.05	0.05	0.05	0.05	0.05	0.05	0.05	0.05
100	0.0333333	1	0.05	0.05	0.05	0.05	0.05	0.05	0.05	0.05	0.05	0.05	0.05	0.05	0.05	0.05	0.05	0.05	0.05	0.05	0.05	0.05	0.05	0.05	0.05	0.05	0.05	0.05	0.05	0.05	0.05	0.05	0.05	0.05	0.05	0.05	0.05	0.05	0.05	0.05	0.05	0.05	0.05	0.05	0.05	0.05	0.05	0.05	0.05
200	0.0666667	2	0.05	0.05	0.05	0.05	0.05	0.05	0.05	0.05	0.05	0.05	0.05	0.05	0.05	0.05	0.05	0.05	0.05	0.05	0.05	0.05	0.05	0.05	0.05	0.05	0.05	0.05	0.05	0.05	0.05	0.05	0.05	0.05	0.05	0.05	0.05	0.05	0.05	0.05	0.05	0.05	0.05	0.05	0.05	0.05	0.05	0.05	0.05
300	0.1	3	0.05	0.05	0.05	0.05	0.05	0.05	0.05	0.05	0.05	0.05	0.05	0.05	0.05	0.05	0.05	0.05	0.05	0.05	0.05	0.05	0.05	0.05	0.05	0.05	0.05	0.05	0.05	0.05	0.05	0.05	0.05	0.05	0.05	0.05	0.05	0.05	0.05	0.05	0.05	0.05	0.05	0.05	0.05	0.05	0.05	0.05	0.05
400	0.133333	4	0.05	0.05	0.05	0.05	0.05	0.05	0.05	0.05	0.05	0.05	0.05	0.05	0.05	0.05	0.05	0.05	0.05	0.05	0.05	0.05	0.05	0.05	0.05	0.05	0.05	0.05	0.05	0.05	0.05	0.05	0.05	0.05	0.05	0.05	0.05	0.05	0.05	0.05	0.05	0.05	0.05	0.05	0.05	0.05	0.05	0.05	0.05
500	0.166667	5	0.05	0.05	0.05	0.05	0.05	0.05	0.05	0.05	0.05	0.05	0.05	0.05	0.05	0.05	0.05	0.05	0.05	0.05	0.05	0.05	0.05	0.05	0.05	0.05	0.05	0.05	0.05	0.05	0.05	0.05	0.05	0.05	0.05	0.05	0.05	0.05	0.05	0.05	0.05	0.05	0.05	0.05	0.05	0.05	0.05	0.05	0.05
600	0.2	6	0.05	0.05	0.05	0.05	0.05	0.05	0.05	0.05	0.05	0.05	0.05	0.05	0.05	0.05	0.05	0.05	0.05	0.05	0.05	0.05	0.05	0.05	0.05	0.05	0.05	0.05	0.05	0.05	0.05	0.05	0.05	0.05	0.05	0.05	0.05	0.05	0.05	0.05	0.05	0.05	0.05	0.05	0.05	0.05	0.05	0.05	0.05
700	0.233333	7	0.05	0.05	0.05	0.05	0.05	0.05	0.05	0.05	0.05	0.05	0.05	0.05	0.05	0.05	0.05	0.05	0.05	0.05	0.05	0.05	0.05	0.05	0.05	0.05	0.05	0.05	0.05	0.05	0.05	0.05	0.05	0.05	0.05	0.05	0.05	0.05	0.05	0.05	0.05	0.05	0.05	0.05	0.05	0.05	0.05	0.05	0.05
800	0.266667	8	0.05	0.05	0.05	0.05	0.05	0.05	0.05	0.05	0.05	0.05	0.05	0.05	0.05	0.05	0.05	0.05	0.05	0.05	0.05	0.05	0.05	0.05	0.05	0.05	0.05	0.05	0.05	0.05	0.05	0.05	0.05	0.05	0.05	0.05	0.05	0.05	0.05	0.05	0.05	0.05	0.05	0.05	0.05	0.05	0.05	0.05	0.05
900	0.3	9	0.05	0.05	0.05	0.05	0.05	0.05	0.05	0.05	0.05	0.05	0.05	0.05	0.05	0.05	0.05	0.05	0.05	0.05	0.05	0.05	0.05	0.05	0.05	0.05	0.05	0.05	0.05	0.05	0.05	0.05	0.05	0.05	0.05	0.05	0.05	0.05	0.05	0.05	0.05	0.05	0.05	0.05	0.05	0.05	0.05	0.05	0.05
1000	0.333333	10	0.05	0.05	0.05	0.05	0.05	0.05	0.05	0.05	0.05	0.05	0.05	0.05	0.05	0.05	0.05	0.05	0.05	0.05	0.05	0.05	0.05	0.05	0.05	0.05	0.05	0.05	0.05	0.05	0.05	0.05	0.05	0.05	0.05	0.05	0.05	0.05	0.05	0.05	0.05	0.05	0.05	0.05	0.05	0.05	0.05	0.05	0.05
1100	0.366667	11	0.05	0.05	0.05	0.05	0.05	0.05	0.05	0.05	0.05	0.05	0.05	0.05	0.05	0.05	0.05	0.05	0.05	0.05	0.05	0.05	0.05	0.05	0.05	0.05	0.05	0.05	0.05	0.05	0.05	0.05	0.05	0.05	0.05	0.05	0.05	0.05	0.05	0.05	0.05	0.05	0.05	0.05	0.05	0.05	0.05	0.05	0.05
1200	0.4	12	0.05	0.05	0.05	0.05	0.05	0.05	0.05	0.05	0.05	0.05	0.05	0.05	0.05	0.05	0.05	0.05	0.05	0.05	0.05	0.05	0.05	0.05	0.05	0.05	0.05	0.05	0.05	0.05	0.05	0.05	0.05	0.05	0.05	0.05	0.05	0.05	0.05	0.05	0.05	0.05	0.05	0.05	0.05	0.05	0.05	0.05	0.05
1300	0.433333	13	0.05	0.05	0.05	0.05	0.05	0.05	0.05	0.05	0.05	0.05	0.05	0.05	0.05	0.05	0.05	0.05	0.05	0.05	0.05	0.05	0.05	0.05	0.05	0.05	0.05	0.05	0.05	0.05	0.05	0.05	0.05	0.05	0.05	0.05	0.05	0.05	0.05	0.05	0.05	0.05	0.05	0.05	0.05	0.05	0.05	0.05	0.05
1400	0.466667	14	0.05	0.05	0.05	0.05	0.05	0.05	0.05	0.05	0.05	0.05	0.05	0.05	0.05	0.05	0.05	0.05	0.05	0.05	0.05	0.05	0.05	0.05	0.05	0.05	0.05	0.05	0.05	0.05	0.05	0.05	0.05	0.05	0.05	0.05	0.05	0.05	0.05	0.05	0.05	0.05	0.05	0.05	0.05	0.05	0.05	0.05	0.05
1500	0.5	15	0.05	0.05	0.05	0.05	0.05	0.05	0.05	0.05	0.05	0.05	0.05	0.05	0.05	0.05	0.05	0.05	0.05	0.05	0.05	0.05	0.05	0.05	0.05	0.05	0.05	0.05	0.05	0.05	0.05	0.05	0.05	0.05	0.05	0.05	0.05	0.05	0.05	0.05	0.05	0.05	0.05	0.05	0.05	0.05	0.05	0.05	0.05
1600	0.533333	16	0.05	0.05	0.05	0.05	0.05	0.05	0.05	0.05	0.05	0.05	0.05	0.05	0.05	0.05	0.05	0.05	0.05	0.05	0.05	0.05	0.05	0.05	0.05	0.05	0.05	0.05	0.05	0.05	0.05	0.05	0.05	0.05	0.05	0.05	0.05	0.05	0.05	0.05	0.05	0.05	0.05	0.05	0.05	0.05	0.05	0.05	0.05
1700	0.566667	17	0.05	0.05	0.05	0.05	0.05	0.05	0.05	0.05	0.05	0.05	0.05	0.05	0.05	0.05	0.05	0.05	0.05	0.05	0.05	0.05	0.05	0.05	0.05	0.05	0.05	0.05	0.05	0.05	0.05	0.05	0.05	0.05	0.05	0.05	0.05	0.05	0.05	0.05	0.05	0.05	0.05	0.05	0.05	0.05	0.05	0.05	0.05
1800	0.6	18	0.05	0.05	0.05	0.05	0.05	0.05	0.05	0.05	0.05	0.05	0.05	0.05	0.05	0.05	0.05	0.05	0.05	0.05	0.05	0.05	0.05	0.05	0.05	0.05	0.05	0.05	0.05	0.05	0.05	0.05	0.05	0.05	0.05	0.05	0.05	0.05	0.05	0.05	0.05	0.05	0.05	0.05	0.05	0.05	0.05	0.05	0.05
1900	0.633333	19	0.05	0.05	0.05	0.05	0.05	0.05	0.05	0.05	0.05	0.05	0.05	0.05	0.05	0.05	0.05	0.05	0.05	0.05	0.05	0.05	0.05	0.05	0.05	0.05	0.05	0.05	0.05	0.05	0.05	0.05	0.05	0.05	0.05	0.05	0.05	0.05	0.05	0.05	0.05	0.05	0.05	0.05	0.05	0.05	0.05	0.05	0.05
2000	0.666667	20	0.05	0.05	0.05	0.05	0.05	0.05	0.05	0.05	0.05	0.05	0.05	0.05	0.05	0.05	0.05	0.05	0.05	0.05	0.05	0.05	0.05	0.05	0.05	0.05	0.05	0.05	0.05	0.05	0.05	0.05	0.05	0.05	0.05	0.05	0.05	0.05	0.05	0.05	0.05	0.05	0.05	0.05	0.05	0.05	0.05	0.05	0.05
2100	0.7	21	0.05	0.05	0.05	0.05	0.05	0.05	0.05	0.05	0.05	0.05	0.05	0.05	0.05	0.05	0.05	0.05	0.05	0.05	0.05	0.05	0.05	0.05	0.05	0.05	0.05	0.05	0.05	0.05	0.05	0.05	0.05	0.05	0.05	0.05	0.05	0.05	0.05	0.05	0.05	0.05	0.05	0.05	0.05	0.05	0.05	0.05	0.05
2200	0.733333	22	0.05	0.05	0.05	0.05	0.05	0.05	0.05	0.05	0.05	0.05	0.05	0.05	0.05	0.05	0.05	0.05	0.05	0.05	0.05	0.05	0.05	0.05	0.05	0.05	0.05	0.05	0.05	0.05	0.05	0.05	0.05	0.05	0.05	0.05	0.05	0.05	0.05	0.05	0.05	0.05	0.05	0.05	0.05	0.05	0.05	0.05	0.05
2300	0.766667	23	0.05	0.05	0.05	0.05	0.05	0.05	0.05	0.05	0.05	0.05	0.05	0.05	0.05	0.05	0.05	0.05	0.05	0.05	0.05	0.05	0.05	0.05	0.05	0.05	0.05	0.05	0.05	0.05	0.05	0.05	0.05	0.05	0.05	0.05	0.05	0.05	0.05	0.05	0.05	0.05	0.05	0.05	0.05	0.05	0.05	0.05	0.05
2400	0.8	24	0.05	0.05	0.05	0.05	0.05	0.05	0.05	0.05	0.05	0.05	0.05	0.05	0.05	0.05	0.05	0.05	0.05	0.05	0.05	0.05	0.05	0.05	0.05	0.05	0.05	0.05	0.05	0.05	0.05	0.05	0.05	0.05	0.05	0.05	0.05	0.05	0.05	0.05	0.05	0.05	0.05	0.05	0.05	0.05	0.05	0.05	0.05
2500	0.833333	25	0.05	0.05	0.05	0.05	0.05	0.05	0.05	0.05	0.05	0.05	0.05	0.05	0.05	0.05	0.05	0.05	0.05	0.05	0.05	0.05	0.05	0.05	0.05	0.05	0.05	0.05	0.05	0.05	0.05	0.05	0.05	0.05	0.05	0.05	0.05	0.05	0.05	0.05	0.05	0.05	0.05	0.05	0.05	0.05	0.05	0.05	0.05
2600	0.866667	26	0.05	0.05	0.05	0.05	0.05	0.05	0.05	0.05	0.05	0.05	0.05	0.05	0.05	0.05	0.05	0.05	0.05	0.05	0.05	0.05	0.05	0.05	0.05	0.05	0.05	0.05	0.05	0.05	0.05	0.05	0.05	0.05	0.05	0.05	0.05	0.05	0.05	0.05	0.05	0.05	0.05	0.05	0.05	0.05	0.05	0.05	0.05
2700	0.9	27	0.05	0.05	0.05	0.05	0.05	0.05	0.05	0.05	0.05	0.05	0.05	0.05	0.05	0.05	0.05	0.05	0.05	0.05	0.05	0.05	0.05	0.05	0.05	0.05	0.05	0.05	0.05	0.05	0.05	0.05	0.05	0.05	0.05	0.05	0.05	0.05	0.05	0.05	0.05	0.05	0.05	0.05	0.05	0.05	0.05	0.05	0.05
2800	0.933333	28	0.05	0.05	0.05	0.05	0.05	0.05	0.05	0.05	0.05	0.05	0.05	0.05	0.05	0.05	0.05	0.05	0.05	0.05	0.05	0.05	0.05	0.05	0.05	0.05	0.05	0.05	0.05	0.05	0.05	0.05	0.05	0.05	0.05	0.05	0.05	0.05	0.05	0.05	0.05	0.05	0.05	0.05	0.05	0.05	0.05	0.05	0.05
2900	0.966667	29	0.05	0.05	0.05	0.05	0.05	0.05	0.05	0.05	0.05	0.05	0.05	0.05	0.05	0.05	0.05	0.05	0.05	0.05	0.05	0.05	0.05	0.05	0.05	0.05	0.05	0.05	0.05	0.05	0.05	0.05	0.05	0.05	0.05	0.05	0.05	0.05	0.05	0.05	0.05	0.05	0.05	0.05	0.05	0.05	0.05	0.05	0.05
3000	1	30	0.05	0.05	0.05	0.05	0.05	0.05	0.05	0.05	0.05	0.05	0.05	0.05	0.05	0.05	0.05	0.05	0.05	0.05	0.05	0.05	0.05	0.05	0.05	0.05	0.05	0.05	0.05	0.05	0.05	0.05	0.05	0.05	0.05	0.05	0.05	0.05	0.05	0.05	0.05	0.05	0.05	0.05	0.05	0.05	0.05	0.05	0.05
[truncated: 75 more columns]

## Sheet: Nd
Parameters used in reactive transport modeling
Modal proportions
Phase	Melt source		Source melting mode	Lherzolite matrix	Pyroxenite	Dunite			Densities (kg/m3)
olivine	0.65		0.1	0.65	0.1	1		melt	2800
orthopyroxene	0.24		0.1	0.24	0	0		solid	3300
clinopyroxene	0.06		0.4	0.06	0.75	0		Rho	1.17857
garnet	0.05		0.4	0.05	0.15	0
Partition coefficients
Element	olivine/liq	opx/liq	cpx/liq	garnet/liq		Lherzolite	Pyroxenite	Dunite	Melt source	Melt source
						bulk D	bulk D	bulk D	bulk D	bulk P
La	0.00045	0.00125	0.037	0.007		0.0031625	0.028845	0.00045	0.0031625	0.01777
Ce	0.00065	0.00195	0.069	0.021		0.0060805	0.054965	0.00065	0.0060805	0.03626
Nd	0.00115	0.00435	0.15	0.087		0.0151415	0.125665	0.00115	0.0151415	0.09535
Sm	0.0016	0.0064	0.2	0.217		0.025426	0.18271	0.0016	0.025426	0.1676
Eu	0.00175	0.0083	0.235	0.32		0.0332295	0.224425	0.00175	0.0332295	0.223005
Tb	0.0017	0.01245	0.25	0.725		0.055343	0.29642	0.0017	0.055343	0.391415
Ho	0.0018	0.01745	0.2525	1.465		0.093758	0.409305	0.0018	0.093758	0.688925
Yb	0.00275	0.0388	0.24	4.03		0.227	0.784775	0.00275	0.227	1.71216
Lu	0.00315	0.049	0.235	5.6		0.307907	1.01656	0.00315	0.307907	2.33921
Compositions (ppm)
Element	Matrix comp	Matrix / D	B11		Matrix initial porosity
La	0.206	65.1383	13.7		0.05
Ce	0.722	118.74	31.2
Nd	0.815	53.8256	20.2
Sm	0.299	11.7596	4.66
Eu	0.115	3.46078	1.66
Tb	0.077	1.39132	0.7
Ho	0.12	1.27989	0.81
Yb	0.347	1.52864	1.87
Lu	0.054	0.175377	0.27
	Melt source	20.2
	Matrix (CS0)	0.815
	D0	0.0151415
	D1	0.0151415
	Phi0	0.05
	Phi1	0.05
Liquid composition
		t / yr	0	20	40	60	80	100	120	140	160	180	200	220	240	260	280	300	320	340	360	380	400	420	440	460	480	500	520	540	560	580	600	620	640	660	680	700	720	740	760	780	800	820	840	860	880	900	920
		t/tc	0	0.0333333	0.0666667	0.1	0.133333	0.166667	0.2	0.233333	0.266667	0.3	0.333333	0.366667	0.4	0.433333	0.466667	0.5	0.533333	0.566667	0.6	0.633333	0.666667	0.7	0.733333	0.766667	0.8	0.833333	0.866667	0.9	0.933333	0.966667	1	1.03333	1.06667	1.1	1.13333	1.16667	1.2	1.23333	1.26667	1.3	1.33333	1.36667	1.4	1.43333	1.46667	1.5	1.53333
		tc	600
			Timestep j
z / m	z/Z	Column cell i	0	1	2	3	4	5	6	7	8	9	10	11	12	13	14	15	16	17	18	19	20	21	22	23	24	25	26	27	28	29	30	31	32	33	34	35	36	37	38	39	40	41	42	43	44	45	46
0	0	0	20.2	20.2	20.2	20.2	20.2	20.2	20.2	20.2	20.2	20.2	20.2	20.2	20.2	20.2	20.2	20.2	20.2	20.2	20.2	20.2	20.2	20.2	20.2	20.2	20.2	20.2	20.2	20.2	20.2	20.2	20.2	20.2	20.2	20.2	20.2	20.2	20.2	20.2	20.2	20.2	20.2	20.2	20.2	20.2	20.2	20.2	20.2
100	0.0333333	1		28.7143	22.3559	20.7459	20.3382	20.235	20.2089	20.2022	20.2006	20.2001	20.2	20.2	20.2	20.2	20.2	20.2	20.2	20.2	20.2	20.2	20.2	20.2	20.2	20.2	20.2	20.2	20.2	20.2	20.2	20.2	20.2	20.2	20.2	20.2	20.2	20.2	20.2	20.2	20.2	20.2	20.2	20.2	20.2	20.2	20.2	20.2	20.2
200	0.0666667	2			35.0727	25.5759	21.9689	20.7511	20.3657	20.2486	20.214	20.204	20.2011	20.2003	20.2001	20.2	20.2	20.2	20.2	20.2	20.2	20.2	20.2	20.2	20.2	20.2	20.2	20.2	20.2	20.2	20.2	20.2	20.2	20.2	20.2	20.2	20.2	20.2	20.2	20.2	20.2	20.2	20.2	20.2	20.2	20.2	20.2	20.2	20.2
300	0.1	3				39.8211	29.1829	23.7955	21.522	20.6585	20.3524	20.249	20.2154	20.2047	20.2014	20.2004	20.2001	20.2	20.2	20.2	20.2	20.2	20.2	20.2	20.2	20.2	20.2	20.2	20.2	20.2	20.2	20.2	20.2	20.2	20.2	20.2	20.2	20.2	20.2	20.2	20.2	20.2	20.2	20.2	20.2	20.2	20.2	20.2	20.2
400	0.133333	4					43.3671	32.7744	26.0691	22.6733	21.1687	20.5591	20.3275	20.2438	20.2146	20.2048	20.2015	20.2005	20.2001	20.2	20.2	20.2	20.2	20.2	20.2	20.2	20.2	20.2	20.2	20.2	20.2	20.2	20.2	20.2	20.2	20.2	20.2	20.2	20.2	20.2	20.2	20.2	20.2	20.2	20.2	20.2	20.2	20.2	20.2
500	0.166667	5						46.0153	36.1271	28.6158	24.178	21.9307	20.9064	20.4741	20.3021	20.2368	20.2129	20.2044	20.2015	20.2005	20.2002	20.2	20.2	20.2	20.2	20.2	20.2	20.2	20.2	20.2	20.2	20.2	20.2	20.2	20.2	20.2	20.2	20.2	20.2	20.2	20.2	20.2	20.2	20.2	20.2	20.2	20.2	20.2	20.2
600	0.2	6							47.9929	39.1316	31.2785	25.9759	22.955	21.4251	20.7149	20.4066	20.2798	20.2298	20.2108	20.2038	20.2013	20.2005	20.2002	20.2001	20.2	20.2	20.2	20.2	20.2	20.2	20.2	20.2	20.2	20.2	20.2	20.2	20.2	20.2	20.2	20.2	20.2	20.2	20.2	20.2	20.2	20.2	20.2	20.2	20.2
700	0.233333	7								49.4698	41.7494	33.9298	27.9899	24.2299	22.1353	21.0745	20.5757	20.3547	20.2614	20.2236	20.2089	20.2032	20.2012	20.2004	20.2001	20.2	20.2	20.2	20.2	20.2	20.2	20.2	20.2	20.2	20.2	20.2	20.2	20.2	20.2	20.2	20.2	20.2	20.2	20.2	20.2	20.2	20.2	20.2	20.2
800	0.266667	8									50.5727	43.9835	36.4755	30.1386	25.726	23.0445	21.5733	20.8283	20.4746	20.3154	20.2469	20.2185	20.2071	20.2027	20.201	20.2004	20.2001	20.2	20.2	20.2	20.2	20.2	20.2	20.2	20.2	20.2	20.2	20.2	20.2	20.2	20.2	20.2	20.2	20.2	20.2	20.2	20.2	20.2	20.2
900	0.3	9										51.3964	45.8605	38.8519	32.3448	27.4019	24.1478	22.2252	21.182	20.6538	20.4011	20.2859	20.2356	20.2143	20.2056	20.2022	20.2008	20.2003	20.2001	20.2	20.2	20.2	20.2	20.2	20.2	20.2	20.2	20.2	20.2	20.2	20.2	20.2	20.2	20.2	20.2	20.2	20.2	20.2	20.2
1000	0.333333	10											52.0115	47.418	41.0209	34.5417	29.2098	25.4295	23.0366	21.6516	20.9064	20.529	20.3475	20.2639	20.2269	20.211	20.2044	20.2017	20.2007	20.2002	20.2001	20.2	20.2	20.2	20.2	20.2	20.2	20.2	20.2	20.2	20.2	20.2	20.2	20.2	20.2	20.2	20.2	20.2	20.2
1100	0.366667	11												52.4708	48.6974	42.9646	36.6744	31.0999	26.8653	24.006	22.2478	21.2461	20.7106	20.4394	20.3083	20.2475	20.2202	20.2084	20.2034	20.2014	20.2005	20.2002	20.2001	20.2	20.2	20.2	20.2	20.2	20.2	20.2	20.2	20.2	20.2	20.2	20.2	20.2	20.2	20.2	20.2
1200	0.4	12													52.8139	49.7397	44.6801	38.7016	33.0247	28.4249	25.1249	22.9763	21.6842	20.9571	20.5705	20.3747	20.2797	20.2353	20.2152	20.2064	20.2026	20.2011	20.2004	20.2002	20.2001	20.2	20.2	20.2	20.2	20.2	20.2	20.2	20.2	20.2	20.2	20.2	20.2	20.2	20.2
1300	0.433333	13														53.07	50.583	46.1748	40.5938	34.9413	30.0749	26.3783	23.8377	22.2295	21.2793	20.75	20.4697	20.3278	20.2587	20.2262	20.2114	20.2049	20.202	20.2008	20.2003	20.2001	20.2001	20.2	20.2	20.2	20.2	20.2	20.2	20.2	20.2	20.2	20.2	20.2	20.2
1400	0.466667	14															53.2613	51.2612	47.4627	42.3331	36.8129	31.781	27.7463	24.8274	22.8873	21.6864	20.9871	20.6007	20.3969	20.2937	20.2433	20.2195	20.2086	20.2037	20.2015	20.2006	20.2003	20.2001	20.2	20.2	20.2	20.2	20.2	20.2	20.2	20.2	20.2	20.2	20.2
1500	0.5	15																53.4042	51.8038	48.5619	43.9103	38.61	33.5102	29.2058	25.9361	23.6593	22.186	21.2907	20.7754	20.4928	20.3441	20.2688	20.232	20.2145	20.2064	20.2028	20.2012	20.2005	20.2002	20.2001	20.2	20.2	20.2	20.2	20.2	20.2	20.2	20.2	20.2
1600	0.533333	16																	53.5109	52.2361	49.4922	45.3237	40.31	35.232	30.7317	27.1503	24.5432	22.7829	21.6685	21.0016	20.6216	20.4144	20.3057	20.2507	20.2237	20.2108	20.2048	20.2021	20.2009	20.2004	20.2002	20.2001	20.2	20.2	20.2	20.2	20.2	20.2	20.2
1700	0.566667	17																		53.5906	52.579	50.2738	46.5771	41.8969	36.9196	32.2985	28.4539	25.5334	23.4793	22.127	21.2865	20.79	20.5095	20.3573	20.2777	20.2373	20.2175	20.208	20.2036	20.2016	20.2007	20.2003	20.2001	20.2	20.2	20.2	20.2	20.2	20.2
1800	0.6	18																			53.6501	52.8502	50.9262	47.6783	43.3608	38.5505	33.8816	29.8282	26.6209	24.2748	22.6709	21.6371	21.0045	20.6348	20.4276	20.3156	20.2571	20.2275	20.213	20.206	20.2027	20.2012	20.2005	20.2002	20.2001	20.2	20.2	20.2	20.2
1900	0.633333	19																				53.6945	53.064	51.4675	48.6378	44.697	40.1069	35.4579	31.2537	27.794	25.1659	23.3026	22.0588	21.2714	20.796	20.5209	20.3676	20.2851	20.2421	20.2203	20.2096	20.2044	20.202	20.2009	20.2004	20.2002	20.2001	20.2	20.2
2000	0.666667	20																					53.7277	53.2321	51.9143	49.4674	45.9049	41.575	37.0068	32.7104	29.0389	26.1466	24.0227	22.5561	21.5967	20.9988	20.6419	20.437	20.3236	20.2627	20.2311	20.215	20.2071	20.2033	20.2015	20.2007	20.2003	20.2001	20.2001
2100	0.7	21																						53.7525	53.3638	52.2813	50.1799	46.9874	42.9454	38.5105	34.179	30.3404	27.2085	24.8294	23.1317	21.9854	21.2486	20.7955	20.5278	20.3753	20.2912	20.2463	20.223	20.2111	20.2053	20.2025	20.2011	20.2005	20.2002
2200	0.733333	22																							53.771	53.4669	52.5815	50.788	47.9497	44.2126	39.9543	35.6414	31.6827	28.3414	25.7187	23.7867	22.4415	21.5506	20.9867	20.644	20.4433	20.3298	20.2674	20.2342	20.217	20.2083	20.2039	20.2018	20.2008
2300	0.766667	23																								53.7848	53.5474	52.8261	51.3041	48.7991	45.3739	41.3266	37.0809	33.0495	29.5335	26.6846	24.5205	22.9679	21.9095	21.2204	20.7899	20.5311	20.3807	20.2961	20.2499	20.2253	20.2126	20.2061	20.2029
2400	0.8	24																									53.7951	53.6101	53.0246	51.7398	49.5437	46.4297	42.6187	38.4831	34.4254	30.7722	27.7196	25.3305	23.5662	22.329	21.5011	20.97	20.6422	20.4469	20.3343	20.2713	20.237	20.2187	20.2093
2500	0.833333	25																										53.8028	53.6589	53.1852	52.1058	50.1924	47.3825	43.825	39.8357	35.7953	32.0441	28.8146	26.2127	24.2363	22.8119	21.833	21.1885	20.7806	20.5314	20.3842	20.2999	20.2529	20.2274
2600	0.866667	26																											53.8086	53.6968	53.3148	52.4119	50.7544	48.2363	44.9419	41.1287	37.1458	33.3359	29.9594	27.1614	24.977	23.3601	22.2197	21.4496	20.95	20.6374	20.4483	20.3375	20.2743
2700	0.9	27																												53.8129	53.7262	53.419	52.6669	51.2387	48.9965	45.9686	42.3542	38.4646	34.6345	31.1432	28.1696	25.7854	23.9742	22.6639	21.7571	21.1543	20.7683	20.5293	20.3861
2800	0.933333	28																													53.8161	53.749	53.5025	52.8785	51.6539	49.6694	46.9057	43.5067	39.7413	35.9276	32.3546	29.2293	26.6574	24.6536	23.1677	22.1143	21.3974	20.9276	20.6302
2900	0.966667	29																														53.8185	53.7666	53.5694	53.0534	52.0083	50.2616	47.7554	44.5825	40.9671	37.2036	33.5824	30.3316	27.5877	25.3966	23.7321	22.5239	21.6827	21.1188
3000	1	30																															53.8203	53.7802	53.6228	53.1976	52.3094	50.7801	48.5213	45.5798	42.1351	38.4523	34.8155	31.4669	28.57	26.2001	24.357	22.9881	22.0132
Solid Composition			Timestep j
		Column cell i	0	1	2	3	4	5	6	7	8	9	10	11	12	13	14	15	16	17	18	19	20	21	22	23	24	25	26	27	28	29	30
0	0	0	0.305858	0.305858	0.305858	0.305858	0.305858	0.305858	0.305858	0.305858	0.305858	0.305858	0.305858	0.305858	0.305858	0.305858	0.305858	0.305858	0.305858	0.305858	0.305858	0.305858	0.305858	0.305858	0.305858	0.305858	0.305858	0.305858	0.305858	0.305858	0.305858	0.305858	0.305858	0.305858	0.305858	0.305858	0.305858	0.305858	0.305858	0.305858	0.305858	0.305858	0.305858	0.305858	0.305858	0.305858	0.305858	0.305858	0.305858
100	0.0333333	1	0	0.434777	0.338502	0.314124	0.307951	0.306388	0.305992	0.305892	0.305867	0.30586	0.305859	0.305858	0.305858	0.305858	0.305858	0.305858	0.305858	0.305858	0.305858	0.305858	0.305858	0.305858	0.305858	0.305858	0.305858	0.305858	0.305858	0.305858	0.305858	0.305858	0.305858	0.305858	0.305858	0.305858	0.305858	0.305858	0.305858	0.305858	0.305858	0.305858	0.305858	0.305858	0.305858	0.305858	0.305858	0.305858	0.305858
200	0.0666667	2	0	0	0.531053	0.387257	0.332642	0.314203	0.308367	0.306594	0.30607	0.305918	0.305875	0.305863	0.30586	0.305859	0.305858	0.305858	0.305858	0.305858	0.305858	0.305858	0.305858	0.305858	0.305858	0.305858	0.305858	0.305858	0.305858	0.305858	0.305858	0.305858	0.305858	0.305858	0.305858	0.305858	0.305858	0.305858	0.305858	0.305858	0.305858	0.305858	0.305858	0.305858	0.305858	0.305858	0.305858	0.305858	0.305858
300	0.1	3	0	0	0	0.602951	0.441873	0.3603	0.325875	0.3128	0.308165	0.3066	0.306091	0.30593	0.30588	0.305865	0.30586	0.305859	0.305858	0.305858	0.305858	0.305858	0.305858	0.305858	0.305858	0.305858	0.305858	0.305858	0.305858	0.305858	0.305858	0.305858	0.305858	0.305858	0.305858	0.305858	0.305858	0.305858	0.305858	0.305858	0.305858	0.305858	0.305858	0.305858	0.305858	0.305858	0.305858	0.305858	0.305858
400	0.133333	4	0	0	0	0	0.656643	0.496254	0.394725	0.343308	0.320525	0.311295	0.307789	0.306521	0.306079	0.30593	0.305881	0.305866	0.305861	0.305859	0.305859	0.305858	0.305858	0.305858	0.305858	0.305858	0.305858	0.305858	0.305858	0.305858	0.305858	0.305858	0.305858	0.305858	0.305858	0.305858	0.305858	0.305858	0.305858	0.305858	0.305858	0.305858	0.305858	0.305858	0.305858	0.305858	0.305858	0.305858	0.305858
500	0.166667	5	0	0	0	0	0	0.69674	0.547019	0.433287	0.366092	0.332063	0.316554	0.310008	0.307404	0.306415	0.306053	0.305925	0.305881	0.305866	0.305861	0.305859	0.305859	0.305858	0.305858	0.305858	0.305858	0.305858	0.305858	0.305858	0.305858	0.305858	0.305858	0.305858	0.305858	0.305858	0.305858	0.305858	0.305858	0.305858	0.305858	0.305858	0.305858	0.305858	0.305858	0.305858	0.305858	0.305858	0.305858
600	0.2	6	0	0	0	0	0	0	0.726685	0.592512	0.473604	0.393315	0.347572	0.324408	0.313654	0.308987	0.307066	0.30631	0.306022	0.305916	0.305878	0.305865	0.305861	0.305859	0.305859	0.305858	0.305858	0.305858	0.305858	0.305858	0.305858	0.305858	0.305858	0.305858	0.305858	0.305858	0.305858	0.305858	0.305858	0.305858	0.305858	0.305858	0.305858	0.305858	0.305858	0.305858	0.305858	0.305858	0.305858
700	0.233333	7	0	0	0	0	0	0	0	0.749047	0.632148	0.513749	0.42381	0.366876	0.335161	0.3191	0.311547	0.308201	0.306788	0.306216	0.305992	0.305907	0.305876	0.305864	0.30586	0.305859	0.305859	0.305858	0.305858	0.305858	0.305858	0.305858	0.305858	0.305858	0.305858	0.305858	0.305858	0.305858	0.305858	0.305858	0.305858	0.305858	0.305858	0.305858	0.305858	0.305858	0.305858	0.305858	0.305858
800	0.266667	8	0	0	0	0	0	0	0	0	0.765747	0.665976	0.552294	0.456343	0.38953	0.348928	0.326653	0.315372	0.310017	0.307606	0.306568	0.306138	0.305966	0.305899	0.305873	0.305864	0.30586	0.305859	0.305859	0.305858	0.305858	0.305858	0.305858	0.305858	0.305858	0.305858	0.305858	0.305858	0.305858	0.305858	0.305858	0.305858	0.305858	0.305858	0.305858	0.305858	0.305858	0.305858	0.305858
900	0.3	9	0	0	0	0	0	0	0	0	0	0.778218	0.694397	0.588276	0.489749	0.414906	0.365634	0.336523	0.320728	0.312729	0.308903	0.307159	0.306397	0.306075	0.305943	0.305891	0.305871	0.305863	0.30586	0.305859	0.305859	0.305858	0.305858	0.305858	0.305858	0.305858	0.305858	0.305858	0.305858	0.305858	0.305858	0.305858	0.305858	0.305858	0.305858	0.305858	0.305858	0.305858	0.305858
1000	0.333333	10	0	0	0	0	0	0	0	0	0	0	0.787532	0.717979	0.621118	0.523013	0.44228	0.385041	0.348808	0.327838	0.316555	0.31084	0.308091	0.306826	0.306265	0.306025	0.305925	0.305884	0.305868	0.305862	0.30586	0.305859	0.305858	0.305858	0.305858	0.305858	0.305858	0.305858	0.305858	0.305858	0.305858	0.305858	0.305858	0.305858	0.305858	0.305858	0.305858	0.305858	0.305858
1100	0.366667	11	0	0	0	0	0	0	0	0	0	0	0	0.794487	0.737352	0.650549	0.555306	0.470899	0.406781	0.363488	0.336865	0.321697	0.31359	0.309484	0.307499	0.306577	0.306165	0.305986	0.30591	0.305879	0.305866	0.305861	0.305859	0.305859	0.305858	0.305858	0.305858	0.305858	0.305858	0.305858	0.305858	0.305858	0.305858	0.305858	0.305858	0.305858	0.305858	0.305858	0.305858
1200	0.4	12	0	0	0	0	0	0	0	0	0	0	0	0	0.799681	0.753134	0.676524	0.586	0.500043	0.430396	0.380429	0.347896	0.328331	0.317322	0.311468	0.308504	0.307065	0.306393	0.306089	0.305955	0.305898	0.305874	0.305865	0.305861	0.305859	0.305859	0.305858	0.305858	0.305858	0.305858	0.305858	0.305858	0.305858	0.305858	0.305858	0.305858	0.305858	0.305858	0.305858
1300	0.433333	13	0	0	0	0	0	0	0	0	0	0	0	0	0	0.80356	0.765902	0.699156	0.614652	0.529063	0.455379	0.399407	0.360939	0.336588	0.3222	0.314186	0.309943	0.307794	0.306747	0.306255	0.306031	0.305932	0.305889	0.305871	0.305863	0.30586	0.305859	0.305859	0.305858	0.305858	0.305858	0.305858	0.305858	0.305858	0.305858	0.305858	0.305858	0.305858	0.305858
1400	0.466667	14	0	0	0	0	0	0	0	0	0	0	0	0	0	0	0.806457	0.776171	0.718656	0.640986	0.557403	0.481213	0.420121	0.375924	0.346548	0.328365	0.317776	0.311926	0.30884	0.307277	0.306514	0.306153	0.305988	0.305914	0.305882	0.305868	0.305862	0.30586	0.305859	0.305859	0.305858	0.305858	0.305858	0.305858	0.305858	0.305858	0.305858	0.305858	0.305858
1500	0.5	15	0	0	0	0	0	0	0	0	0	0	0	0	0	0	0	0.80862	0.784387	0.7353	0.664867	0.584614	0.507395	0.442219	0.392711	0.358237	0.335929	0.322373	0.314571	0.310291	0.308041	0.306901	0.306343	0.306078	0.305955	0.3059	0.305876	0.305866	0.305861	0.30586	0.305859	0.305858	0.305858	0.305858	0.305858	0.305858	0.305858	0.305858	0.305858
1600	0.533333	16	0	0	0	0	0	0	0	0	0	0	0	0	0	0	0	0	0.810235	0.790932	0.749387	0.686268	0.610354	0.533465	0.465324	0.411097	0.371621	0.344967	0.328094	0.317995	0.312242	0.309104	0.307459	0.306625	0.306216	0.306022	0.305931	0.30589	0.305872	0.305864	0.305861	0.305859	0.305859	0.305858	0.305858	0.305858	0.305858	0.305858	0.305858
1700	0.566667	17	0	0	0	0	0	0	0	0	0	0	0	0	0	0	0	0	0	0.811442	0.796125	0.761221	0.705247	0.634381	0.559018	0.489048	0.430835	0.386615	0.355512	0.335036	0.32231	0.314791	0.310544	0.30824	0.307034	0.306423	0.306123	0.30598	0.305913	0.305882	0.305869	0.305863	0.30586	0.305859	0.305859	0.305858	0.305858	0.305858	0.305858
1800	0.6	18	0	0	0	0	0	0	0	0	0	0	0	0	0	0	0	0	0	0	0.812343	0.800232	0.771099	0.721921	0.656547	0.583713	0.513018	0.451644	0.403081	0.367557	0.343271	0.327618	0.318039	0.312442	0.309304	0.307609	0.306724	0.306275	0.306055	0.305949	0.305899	0.305876	0.305866	0.305862	0.30586	0.305859	0.305859	0.305858	0.305858
1900	0.633333	19	0	0	0	0	0	0	0	0	0	0	0	0	0	0	0	0	0	0	0	0.813016	0.803469	0.779295	0.736449	0.676779	0.607278	0.536885	0.473228	0.420843	0.381049	0.352837	0.334003	0.322081	0.314883	0.310717	0.308396	0.307147	0.306496	0.306166	0.306004	0.305926	0.305889	0.305872	0.305864	0.305861	0.305859	0.305859	0.305858
2000	0.666667	20	0	0	0	0	0	0	0	0	0	0	0	0	0	0	0	0	0	0	0	0	0.813518	0.806013	0.786061	0.749011	0.695069	0.629507	0.560338	0.495285	0.439692	0.395898	0.36374	0.341533	0.327007	0.317953	0.312549	0.309447	0.307729	0.306808	0.306329	0.306086	0.305966	0.305908	0.305881	0.305869	0.305863	0.30586	0.305859
2100	0.7	21	0	0	0	0	0	0	0	0	0	0	0	0	0	0	0	0	0	0	0	0	0	0.813893	0.808009	0.791618	0.759799	0.711459	0.650258	0.583107	0.517522	0.459399	0.411977	0.375954	0.350249	0.332892	0.321735	0.314875	0.310822	0.308512	0.30724	0.30656	0.306206	0.306027	0.305938	0.305896	0.305875	0.305866	0.305862
2200	0.733333	22	0	0	0	0	0	0	0	0	0	0	0	0	0	0	0	0	0	0	0	0	0	0	0.814174	0.80957	0.796163	0.769007	0.726031	0.669444	0.604968	0.539664	0.479723	0.429131	0.389419	0.360167	0.339798	0.326309	0.31777	0.312581	0.309543	0.307823	0.306879	0.306377	0.306115	0.305983	0.305918	0.305886	0.305871
2300	0.766667	23	0	0	0	0	0	0	0	0	0	0	0	0	0	0	0	0	0	0	0	0	0	0	0	0.814383	0.810788	0.799867	0.776821	0.738891	0.687029	0.625747	0.561461	0.50042	0.447182	0.404045	0.371277	0.347769	0.331743	0.321308	0.314791	0.310872	0.308595	0.307314	0.306614	0.306242	0.306049	0.305951	0.305903
2400	0.8	24	0	0	0	0	0	0	0	0	0	0	0	0	0	0	0	0	0	0	0	0	0	0	0	0	0.814539	0.811738	0.802873	0.783417	0.750166	0.703016	0.645312	0.582693	0.521252	0.465937	0.419717	0.383542	0.356827	0.338094	0.325559	0.317517	0.312554	0.309597	0.307892	0.306938	0.306418	0.306142	0.305999
2500	0.833333	25	0	0	0	0	0	0	0	0	0	0	0	0	0	0	0	0	0	0	0	0	0	0	0	0	0	0.814656	0.812477	0.805304	0.788959	0.759989	0.717442	0.663576	0.603173	0.541995	0.485195	0.436296	0.3969	0.366974	0.345407	0.330584	0.320826	0.314649	0.310876	0.308648	0.307371	0.306659	0.306273
2600	0.866667	26	0	0	0	0	0	0	0	0	0	0	0	0	0	0	0	0	0	0	0	0	0	0	0	0	0	0	0.814743	0.813051	0.807266	0.793595	0.768498	0.73037	0.680488	0.62275	0.562443	0.504755	0.453631	0.411265	0.378189	0.353707	0.336439	0.324779	0.317214	0.312481	0.309618	0.30794	0.306983
2700	0.9	27	0	0	0	0	0	0	0	0	0	0	0	0	0	0	0	0	0	0	0	0	0	0	0	0	0	0	0	0.814808	0.813496	0.808843	0.797456	0.77583	0.741881	0.696033	0.641306	0.582411	0.524418	0.471555	0.426531	0.390429	0.363006	0.343166	0.329435	0.320308	0.314463	0.310845	0.308675
2800	0.933333	28	0	0	0	0	0	0	0	0	0	0	0	0	0	0	0	0	0	0	0	0	0	0	0	0	0	0	0	0	0.814857	0.81384	0.810109	0.80066	0.782117	0.752069	0.710222	0.658756	0.601743	0.543997	0.489898	0.442576	0.403633	0.373293	0.350794	0.334843	0.323989	0.316875	0.312372
2900	0.966667	29	0	0	0	0	0	0	0	0	0	0	0	0	0	0	0	0	0	0	0	0	0	0	0	0	0	0	0	0	0	0.814893	0.814107	0.811121	0.803308	0.787483	0.761036	0.723089	0.675046	0.620303	0.563319	0.508489	0.459265	0.41772	0.384542	0.35934	0.341046	0.328308	0.31977
3000	1	30	0	0	0	0	0	0	0	0	0	0	0	0	0	0	0	0	0	0	0	0	0	0	0	0	0	0	0	0	0	0	0.81492	0.814313	0.811929	0.805491	0.792043	0.768887	0.734685	0.690147	0.637988	0.582226	0.527159	0.476457	0.432592	0.396709	0.368802	0.348074	0.333313
Partition coefficient
			Timestep j
		Column cell i	0	1	2	3	4	5	6	7	8	9	10	11	12	13	14	15	16	17	18	19	20	21	22	23	24	25	26	27	28	29	30
0	0	0	0.0151415	0.0151415	0.0151415	0.0151415	0.0151415	0.0151415	0.0151415	0.0151415	0.0151415	0.0151415	0.0151415	0.0151415	0.0151415	0.0151415	0.0151415	0.0151415	0.0151415	0.0151415	0.0151415	0.0151415	0.0151415	0.0151415	0.0151415	0.0151415	0.0151415	0.0151415	0.0151415	0.0151415	0.0151415	0.0151415	0.0151415	0.0151415	0.0151415	0.0151415	0.0151415	0.0151415	0.0151415	0.0151415	0.0151415	0.0151415	0.0151415	0.0151415	0.0151415	0.0151415	0.0151415	0.0151415	0.0151415
100	0.0333333	1		0.0151415	0.0151415	0.0151415	0.0151415	0.0151415	0.0151415	0.0151415	0.0151415	0.0151415	0.0151415	0.0151415	0.0151415	0.0151415	0.0151415	0.0151415	0.0151415	0.0151415	0.0151415	0.0151415	0.0151415	0.0151415	0.0151415	0.0151415	0.0151415	0.0151415	0.0151415	0.0151415	0.0151415	0.0151415	0.0151415	0.0151415	0.0151415	0.0151415	0.0151415	0.0151415	0.0151415	0.0151415	0.0151415	0.0151415	0.0151415	0.0151415	0.0151415	0.0151415	0.0151415	0.0151415	0.0151415
200	0.0666667	2			0.0151415	0.0151415	0.0151415	0.0151415	0.0151415	0.0151415	0.0151415	0.0151415	0.0151415	0.0151415	0.0151415	0.0151415	0.0151415	0.0151415	0.0151415	0.0151415	0.0151415	0.0151415	0.0151415	0.0151415	0.0151415	0.0151415	0.0151415	0.0151415	0.0151415	0.0151415	0.0151415	0.0151415	0.0151415	0.0151415	0.0151415	0.0151415	0.0151415	0.0151415	0.0151415	0.0151415	0.0151415	0.0151415	0.0151415	0.0151415	0.0151415	0.0151415	0.0151415	0.0151415	0.0151415
300	0.1	3				0.0151415	0.0151415	0.0151415	0.0151415	0.0151415	0.0151415	0.0151415	0.0151415	0.0151415	0.0151415	0.0151415	0.0151415	0.0151415	0.0151415	0.0151415	0.0151415	0.0151415	0.0151415	0.0151415	0.0151415	0.0151415	0.0151415	0.0151415	0.0151415	0.0151415	0.0151415	0.0151415	0.0151415	0.0151415	0.0151415	0.0151415	0.0151415	0.0151415	0.0151415	0.0151415	0.0151415	0.0151415	0.0151415	0.0151415	0.0151415	0.0151415	0.0151415	0.0151415	0.0151415
400	0.133333	4					0.0151415	0.0151415	0.0151415	0.0151415	0.0151415	0.0151415	0.0151415	0.0151415	0.0151415	0.0151415	0.0151415	0.0151415	0.0151415	0.0151415	0.0151415	0.0151415	0.0151415	0.0151415	0.0151415	0.0151415	0.0151415	0.0151415	0.0151415	0.0151415	0.0151415	0.0151415	0.0151415	0.0151415	0.0151415	0.0151415	0.0151415	0.0151415	0.0151415	0.0151415	0.0151415	0.0151415	0.0151415	0.0151415	0.0151415	0.0151415	0.0151415	0.0151415	0.0151415
500	0.166667	5						0.0151415	0.0151415	0.0151415	0.0151415	0.0151415	0.0151415	0.0151415	0.0151415	0.0151415	0.0151415	0.0151415	0.0151415	0.0151415	0.0151415	0.0151415	0.0151415	0.0151415	0.0151415	0.0151415	0.0151415	0.0151415	0.0151415	0.0151415	0.0151415	0.0151415	0.0151415	0.0151415	0.0151415	0.0151415	0.0151415	0.0151415	0.0151415	0.0151415	0.0151415	0.0151415	0.0151415	0.0151415	0.0151415	0.0151415	0.0151415	0.0151415	0.0151415
600	0.2	6							0.0151415	0.0151415	0.0151415	0.0151415	0.0151415	0.0151415	0.0151415	0.0151415	0.0151415	0.0151415	0.0151415	0.0151415	0.0151415	0.0151415	0.0151415	0.0151415	0.0151415	0.0151415	0.0151415	0.0151415	0.0151415	0.0151415	0.0151415	0.0151415	0.0151415	0.0151415	0.0151415	0.0151415	0.0151415	0.0151415	0.0151415	0.0151415	0.0151415	0.0151415	0.0151415	0.0151415	0.0151415	0.0151415	0.0151415	0.0151415	0.0151415
700	0.233333	7								0.0151415	0.0151415	0.0151415	0.0151415	0.0151415	0.0151415	0.0151415	0.0151415	0.0151415	0.0151415	0.0151415	0.0151415	0.0151415	0.0151415	0.0151415	0.0151415	0.0151415	0.0151415	0.0151415	0.0151415	0.0151415	0.0151415	0.0151415	0.0151415	0.0151415	0.0151415	0.0151415	0.0151415	0.0151415	0.0151415	0.0151415	0.0151415	0.0151415	0.0151415	0.0151415	0.0151415	0.0151415	0.0151415	0.0151415	0.0151415
800	0.266667	8									0.0151415	0.0151415	0.0151415	0.0151415	0.0151415	0.0151415	0.0151415	0.0151415	0.0151415	0.0151415	0.0151415	0.0151415	0.0151415	0.0151415	0.0151415	0.0151415	0.0151415	0.0151415	0.0151415	0.0151415	0.0151415	0.0151415	0.0151415	0.0151415	0.0151415	0.0151415	0.0151415	0.0151415	0.0151415	0.0151415	0.0151415	0.0151415	0.0151415	0.0151415	0.0151415	0.0151415	0.0151415	0.0151415	0.0151415
900	0.3	9										0.0151415	0.0151415	0.0151415	0.0151415	0.0151415	0.0151415	0.0151415	0.0151415	0.0151415	0.0151415	0.0151415	0.0151415	0.0151415	0.0151415	0.0151415	0.0151415	0.0151415	0.0151415	0.0151415	0.0151415	0.0151415	0.0151415	0.0151415	0.0151415	0.0151415	0.0151415	0.0151415	0.0151415	0.0151415	0.0151415	0.0151415	0.0151415	0.0151415	0.0151415	0.0151415	0.0151415	0.0151415	0.0151415
1000	0.333333	10											0.0151415	0.0151415	0.0151415	0.0151415	0.0151415	0.0151415	0.0151415	0.0151415	0.0151415	0.0151415	0.0151415	0.0151415	0.0151415	0.0151415	0.0151415	0.0151415	0.0151415	0.0151415	0.0151415	0.0151415	0.0151415	0.0151415	0.0151415	0.0151415	0.0151415	0.0151415	0.0151415	0.0151415	0.0151415	0.0151415	0.0151415	0.0151415	0.0151415	0.0151415	0.0151415	0.0151415	0.0151415
1100	0.366667	11												0.0151415	0.0151415	0.0151415	0.0151415	0.0151415	0.0151415	0.0151415	0.0151415	0.0151415	0.0151415	0.0151415	0.0151415	0.0151415	0.0151415	0.0151415	0.0151415	0.0151415	0.0151415	0.0151415	0.0151415	0.0151415	0.0151415	0.0151415	0.0151415	0.0151415	0.0151415	0.0151415	0.0151415	0.0151415	0.0151415	0.0151415	0.0151415	0.0151415	0.0151415	0.0151415	0.0151415
1200	0.4	12													0.0151415	0.0151415	0.0151415	0.0151415	0.0151415	0.0151415	0.0151415	0.0151415	0.0151415	0.0151415	0.0151415	0.0151415	0.0151415	0.0151415	0.0151415	0.0151415	0.0151415	0.0151415	0.0151415	0.0151415	0.0151415	0.0151415	0.0151415	0.0151415	0.0151415	0.0151415	0.0151415	0.0151415	0.0151415	0.0151415	0.0151415	0.0151415	0.0151415	0.0151415	0.0151415
1300	0.433333	13														0.0151415	0.0151415	0.0151415	0.0151415	0.0151415	0.0151415	0.0151415	0.0151415	0.0151415	0.0151415	0.0151415	0.0151415	0.0151415	0.0151415	0.0151415	0.0151415	0.0151415	0.0151415	0.0151415	0.0151415	0.0151415	0.0151415	0.0151415	0.0151415	0.0151415	0.0151415	0.0151415	0.0151415	0.0151415	0.0151415	0.0151415	0.0151415	0.0151415	0.0151415
1400	0.466667	14															0.0151415	0.0151415	0.0151415	0.0151415	0.0151415	0.0151415	0.0151415	0.0151415	0.0151415	0.0151415	0.0151415	0.0151415	0.0151415	0.0151415	0.0151415	0.0151415	0.0151415	0.0151415	0.0151415	0.0151415	0.0151415	0.0151415	0.0151415	0.0151415	0.0151415	0.0151415	0.0151415	0.0151415	0.0151415	0.0151415	0.0151415	0.0151415	0.0151415
1500	0.5	15																0.0151415	0.0151415	0.0151415	0.0151415	0.0151415	0.0151415	0.0151415	0.0151415	0.0151415	0.0151415	0.0151415	0.0151415	0.0151415	0.0151415	0.0151415	0.0151415	0.0151415	0.0151415	0.0151415	0.0151415	0.0151415	0.0151415	0.0151415	0.0151415	0.0151415	0.0151415	0.0151415	0.0151415	0.0151415	0.0151415	0.0151415	0.0151415
1600	0.533333	16																	0.0151415	0.0151415	0.0151415	0.0151415	0.0151415	0.0151415	0.0151415	0.0151415	0.0151415	0.0151415	0.0151415	0.0151415	0.0151415	0.0151415	0.0151415	0.0151415	0.0151415	0.0151415	0.0151415	0.0151415	0.0151415	0.0151415	0.0151415	0.0151415	0.0151415	0.0151415	0.0151415	0.0151415	0.0151415	0.0151415	0.0151415
1700	0.566667	17																		0.0151415	0.0151415	0.0151415	0.0151415	0.0151415	0.0151415	0.0151415	0.0151415	0.0151415	0.0151415	0.0151415	0.0151415	0.0151415	0.0151415	0.0151415	0.0151415	0.0151415	0.0151415	0.0151415	0.0151415	0.0151415	0.0151415	0.0151415	0.0151415	0.0151415	0.0151415	0.0151415	0.0151415	0.0151415	0.0151415
1800	0.6	18																			0.0151415	0.0151415	0.0151415	0.0151415	0.0151415	0.0151415	0.0151415	0.0151415	0.0151415	0.0151415	0.0151415	0.0151415	0.0151415	0.0151415	0.0151415	0.0151415	0.0151415	0.0151415	0.0151415	0.0151415	0.0151415	0.0151415	0.0151415	0.0151415	0.0151415	0.0151415	0.0151415	0.0151415	0.0151415
1900	0.633333	19																				0.0151415	0.0151415	0.0151415	0.0151415	0.0151415	0.0151415	0.0151415	0.0151415	0.0151415	0.0151415	0.0151415	0.0151415	0.0151415	0.0151415	0.0151415	0.0151415	0.0151415	0.0151415	0.0151415	0.0151415	0.0151415	0.0151415	0.0151415	0.0151415	0.0151415	0.0151415	0.0151415	0.0151415
2000	0.666667	20																					0.0151415	0.0151415	0.0151415	0.0151415	0.0151415	0.0151415	0.0151415	0.0151415	0.0151415	0.0151415	0.0151415	0.0151415	0.0151415	0.0151415	0.0151415	0.0151415	0.0151415	0.0151415	0.0151415	0.0151415	0.0151415	0.0151415	0.0151415	0.0151415	0.0151415	0.0151415	0.0151415
2100	0.7	21																						0.0151415	0.0151415	0.0151415	0.0151415	0.0151415	0.0151415	0.0151415	0.0151415	0.0151415	0.0151415	0.0151415	0.0151415	0.0151415	0.0151415	0.0151415	0.0151415	0.0151415	0.0151415	0.0151415	0.0151415	0.0151415	0.0151415	0.0151415	0.0151415	0.0151415	0.0151415
2200	0.733333	22																							0.0151415	0.0151415	0.0151415	0.0151415	0.0151415	0.0151415	0.0151415	0.0151415	0.0151415	0.0151415	0.0151415	0.0151415	0.0151415	0.0151415	0.0151415	0.0151415	0.0151415	0.0151415	0.0151415	0.0151415	0.0151415	0.0151415	0.0151415	0.0151415	0.0151415
2300	0.766667	23																								0.0151415	0.0151415	0.0151415	0.0151415	0.0151415	0.0151415	0.0151415	0.0151415	0.0151415	0.0151415	0.0151415	0.0151415	0.0151415	0.0151415	0.0151415	0.0151415	0.0151415	0.0151415	0.0151415	0.0151415	0.0151415	0.0151415	0.0151415	0.0151415
2400	0.8	24																									0.0151415	0.0151415	0.0151415	0.0151415	0.0151415	0.0151415	0.0151415	0.0151415	0.0151415	0.0151415	0.0151415	0.0151415	0.0151415	0.0151415	0.0151415	0.0151415	0.0151415	0.0151415	0.0151415	0.0151415	0.0151415	0.0151415	0.0151415
2500	0.833333	25																										0.0151415	0.0151415	0.0151415	0.0151415	0.0151415	0.0151415	0.0151415	0.0151415	0.0151415	0.0151415	0.0151415	0.0151415	0.0151415	0.0151415	0.0151415	0.0151415	0.0151415	0.0151415	0.0151415	0.0151415	0.0151415	0.0151415
2600	0.866667	26																											0.0151415	0.0151415	0.0151415	0.0151415	0.0151415	0.0151415	0.0151415	0.0151415	0.0151415	0.0151415	0.0151415	0.0151415	0.0151415	0.0151415	0.0151415	0.0151415	0.0151415	0.0151415	0.0151415	0.0151415	0.0151415
2700	0.9	27																												0.0151415	0.0151415	0.0151415	0.0151415	0.0151415	0.0151415	0.0151415	0.0151415	0.0151415	0.0151415	0.0151415	0.0151415	0.0151415	0.0151415	0.0151415	0.0151415	0.0151415	0.0151415	0.0151415	0.0151415
2800	0.933333	28																													0.0151415	0.0151415	0.0151415	0.0151415	0.0151415	0.0151415	0.0151415	0.0151415	0.0151415	0.0151415	0.0151415	0.0151415	0.0151415	0.0151415	0.0151415	0.0151415	0.0151415	0.0151415	0.0151415
2900	0.966667	29																														0.0151415	0.0151415	0.0151415	0.0151415	0.0151415	0.0151415	0.0151415	0.0151415	0.0151415	0.0151415	0.0151415	0.0151415	0.0151415	0.0151415	0.0151415	0.0151415	0.0151415	0.0151415
3000	1	30																															0.0151415	0.0151415	0.0151415	0.0151415	0.0151415	0.0151415	0.0151415	0.0151415	0.0151415	0.0151415	0.0151415	0.0151415	0.0151415	0.0151415	0.0151415	0.0151415	0.0151415
Phi
			Timestep j
		Column cell i	0	1	2	3	4	5	6	7	8	9	10	11	12	13	14	15	16	17	18	19	20	21	22	23	24	25	26	27	28	29	30
0	0	0	0.05	0.05	0.05	0.05	0.05	0.05	0.05	0.05	0.05	0.05	0.05	0.05	0.05	0.05	0.05	0.05	0.05	0.05	0.05	0.05	0.05	0.05	0.05	0.05	0.05	0.05	0.05	0.05	0.05	0.05	0.05	0.05	0.05	0.05	0.05	0.05	0.05	0.05	0.05	0.05	0.05	0.05	0.05	0.05	0.05	0.05	0.05
100	0.0333333	1	0.05	0.05	0.05	0.05	0.05	0.05	0.05	0.05	0.05	0.05	0.05	0.05	0.05	0.05	0.05	0.05	0.05	0.05	0.05	0.05	0.05	0.05	0.05	0.05	0.05	0.05	0.05	0.05	0.05	0.05	0.05	0.05	0.05	0.05	0.05	0.05	0.05	0.05	0.05	0.05	0.05	0.05	0.05	0.05	0.05	0.05	0.05
200	0.0666667	2	0.05	0.05	0.05	0.05	0.05	0.05	0.05	0.05	0.05	0.05	0.05	0.05	0.05	0.05	0.05	0.05	0.05	0.05	0.05	0.05	0.05	0.05	0.05	0.05	0.05	0.05	0.05	0.05	0.05	0.05	0.05	0.05	0.05	0.05	0.05	0.05	0.05	0.05	0.05	0.05	0.05	0.05	0.05	0.05	0.05	0.05	0.05
300	0.1	3	0.05	0.05	0.05	0.05	0.05	0.05	0.05	0.05	0.05	0.05	0.05	0.05	0.05	0.05	0.05	0.05	0.05	0.05	0.05	0.05	0.05	0.05	0.05	0.05	0.05	0.05	0.05	0.05	0.05	0.05	0.05	0.05	0.05	0.05	0.05	0.05	0.05	0.05	0.05	0.05	0.05	0.05	0.05	0.05	0.05	0.05	0.05
400	0.133333	4	0.05	0.05	0.05	0.05	0.05	0.05	0.05	0.05	0.05	0.05	0.05	0.05	0.05	0.05	0.05	0.05	0.05	0.05	0.05	0.05	0.05	0.05	0.05	0.05	0.05	0.05	0.05	0.05	0.05	0.05	0.05	0.05	0.05	0.05	0.05	0.05	0.05	0.05	0.05	0.05	0.05	0.05	0.05	0.05	0.05	0.05	0.05
500	0.166667	5	0.05	0.05	0.05	0.05	0.05	0.05	0.05	0.05	0.05	0.05	0.05	0.05	0.05	0.05	0.05	0.05	0.05	0.05	0.05	0.05	0.05	0.05	0.05	0.05	0.05	0.05	0.05	0.05	0.05	0.05	0.05	0.05	0.05	0.05	0.05	0.05	0.05	0.05	0.05	0.05	0.05	0.05	0.05	0.05	0.05	0.05	0.05
600	0.2	6	0.05	0.05	0.05	0.05	0.05	0.05	0.05	0.05	0.05	0.05	0.05	0.05	0.05	0.05	0.05	0.05	0.05	0.05	0.05	0.05	0.05	0.05	0.05	0.05	0.05	0.05	0.05	0.05	0.05	0.05	0.05	0.05	0.05	0.05	0.05	0.05	0.05	0.05	0.05	0.05	0.05	0.05	0.05	0.05	0.05	0.05	0.05
700	0.233333	7	0.05	0.05	0.05	0.05	0.05	0.05	0.05	0.05	0.05	0.05	0.05	0.05	0.05	0.05	0.05	0.05	0.05	0.05	0.05	0.05	0.05	0.05	0.05	0.05	0.05	0.05	0.05	0.05	0.05	0.05	0.05	0.05	0.05	0.05	0.05	0.05	0.05	0.05	0.05	0.05	0.05	0.05	0.05	0.05	0.05	0.05	0.05
800	0.266667	8	0.05	0.05	0.05	0.05	0.05	0.05	0.05	0.05	0.05	0.05	0.05	0.05	0.05	0.05	0.05	0.05	0.05	0.05	0.05	0.05	0.05	0.05	0.05	0.05	0.05	0.05	0.05	0.05	0.05	0.05	0.05	0.05	0.05	0.05	0.05	0.05	0.05	0.05	0.05	0.05	0.05	0.05	0.05	0.05	0.05	0.05	0.05
900	0.3	9	0.05	0.05	0.05	0.05	0.05	0.05	0.05	0.05	0.05	0.05	0.05	0.05	0.05	0.05	0.05	0.05	0.05	0.05	0.05	0.05	0.05	0.05	0.05	0.05	0.05	0.05	0.05	0.05	0.05	0.05	0.05	0.05	0.05	0.05	0.05	0.05	0.05	0.05	0.05	0.05	0.05	0.05	0.05	0.05	0.05	0.05	0.05
1000	0.333333	10	0.05	0.05	0.05	0.05	0.05	0.05	0.05	0.05	0.05	0.05	0.05	0.05	0.05	0.05	0.05	0.05	0.05	0.05	0.05	0.05	0.05	0.05	0.05	0.05	0.05	0.05	0.05	0.05	0.05	0.05	0.05	0.05	0.05	0.05	0.05	0.05	0.05	0.05	0.05	0.05	0.05	0.05	0.05	0.05	0.05	0.05	0.05
1100	0.366667	11	0.05	0.05	0.05	0.05	0.05	0.05	0.05	0.05	0.05	0.05	0.05	0.05	0.05	0.05	0.05	0.05	0.05	0.05	0.05	0.05	0.05	0.05	0.05	0.05	0.05	0.05	0.05	0.05	0.05	0.05	0.05	0.05	0.05	0.05	0.05	0.05	0.05	0.05	0.05	0.05	0.05	0.05	0.05	0.05	0.05	0.05	0.05
1200	0.4	12	0.05	0.05	0.05	0.05	0.05	0.05	0.05	0.05	0.05	0.05	0.05	0.05	0.05	0.05	0.05	0.05	0.05	0.05	0.05	0.05	0.05	0.05	0.05	0.05	0.05	0.05	0.05	0.05	0.05	0.05	0.05	0.05	0.05	0.05	0.05	0.05	0.05	0.05	0.05	0.05	0.05	0.05	0.05	0.05	0.05	0.05	0.05
1300	0.433333	13	0.05	0.05	0.05	0.05	0.05	0.05	0.05	0.05	0.05	0.05	0.05	0.05	0.05	0.05	0.05	0.05	0.05	0.05	0.05	0.05	0.05	0.05	0.05	0.05	0.05	0.05	0.05	0.05	0.05	0.05	0.05	0.05	0.05	0.05	0.05	0.05	0.05	0.05	0.05	0.05	0.05	0.05	0.05	0.05	0.05	0.05	0.05
1400	0.466667	14	0.05	0.05	0.05	0.05	0.05	0.05	0.05	0.05	0.05	0.05	0.05	0.05	0.05	0.05	0.05	0.05	0.05	0.05	0.05	0.05	0.05	0.05	0.05	0.05	0.05	0.05	0.05	0.05	0.05	0.05	0.05	0.05	0.05	0.05	0.05	0.05	0.05	0.05	0.05	0.05	0.05	0.05	0.05	0.05	0.05	0.05	0.05
1500	0.5	15	0.05	0.05	0.05	0.05	0.05	0.05	0.05	0.05	0.05	0.05	0.05	0.05	0.05	0.05	0.05	0.05	0.05	0.05	0.05	0.05	0.05	0.05	0.05	0.05	0.05	0.05	0.05	0.05	0.05	0.05	0.05	0.05	0.05	0.05	0.05	0.05	0.05	0.05	0.05	0.05	0.05	0.05	0.05	0.05	0.05	0.05	0.05
1600	0.533333	16	0.05	0.05	0.05	0.05	0.05	0.05	0.05	0.05	0.05	0.05	0.05	0.05	0.05	0.05	0.05	0.05	0.05	0.05	0.05	0.05	0.05	0.05	0.05	0.05	0.05	0.05	0.05	0.05	0.05	0.05	0.05	0.05	0.05	0.05	0.05	0.05	0.05	0.05	0.05	0.05	0.05	0.05	0.05	0.05	0.05	0.05	0.05
1700	0.566667	17	0.05	0.05	0.05	0.05	0.05	0.05	0.05	0.05	0.05	0.05	0.05	0.05	0.05	0.05	0.05	0.05	0.05	0.05	0.05	0.05	0.05	0.05	0.05	0.05	0.05	0.05	0.05	0.05	0.05	0.05	0.05	0.05	0.05	0.05	0.05	0.05	0.05	0.05	0.05	0.05	0.05	0.05	0.05	0.05	0.05	0.05	0.05
1800	0.6	18	0.05	0.05	0.05	0.05	0.05	0.05	0.05	0.05	0.05	0.05	0.05	0.05	0.05	0.05	0.05	0.05	0.05	0.05	0.05	0.05	0.05	0.05	0.05	0.05	0.05	0.05	0.05	0.05	0.05	0.05	0.05	0.05	0.05	0.05	0.05	0.05	0.05	0.05	0.05	0.05	0.05	0.05	0.05	0.05	0.05	0.05	0.05
1900	0.633333	19	0.05	0.05	0.05	0.05	0.05	0.05	0.05	0.05	0.05	0.05	0.05	0.05	0.05	0.05	0.05	0.05	0.05	0.05	0.05	0.05	0.05	0.05	0.05	0.05	0.05	0.05	0.05	0.05	0.05	0.05	0.05	0.05	0.05	0.05	0.05	0.05	0.05	0.05	0.05	0.05	0.05	0.05	0.05	0.05	0.05	0.05	0.05
2000	0.666667	20	0.05	0.05	0.05	0.05	0.05	0.05	0.05	0.05	0.05	0.05	0.05	0.05	0.05	0.05	0.05	0.05	0.05	0.05	0.05	0.05	0.05	0.05	0.05	0.05	0.05	0.05	0.05	0.05	0.05	0.05	0.05	0.05	0.05	0.05	0.05	0.05	0.05	0.05	0.05	0.05	0.05	0.05	0.05	0.05	0.05	0.05	0.05
2100	0.7	21	0.05	0.05	0.05	0.05	0.05	0.05	0.05	0.05	0.05	0.05	0.05	0.05	0.05	0.05	0.05	0.05	0.05	0.05	0.05	0.05	0.05	0.05	0.05	0.05	0.05	0.05	0.05	0.05	0.05	0.05	0.05	0.05	0.05	0.05	0.05	0.05	0.05	0.05	0.05	0.05	0.05	0.05	0.05	0.05	0.05	0.05	0.05
2200	0.733333	22	0.05	0.05	0.05	0.05	0.05	0.05	0.05	0.05	0.05	0.05	0.05	0.05	0.05	0.05	0.05	0.05	0.05	0.05	0.05	0.05	0.05	0.05	0.05	0.05	0.05	0.05	0.05	0.05	0.05	0.05	0.05	0.05	0.05	0.05	0.05	0.05	0.05	0.05	0.05	0.05	0.05	0.05	0.05	0.05	0.05	0.05	0.05
2300	0.766667	23	0.05	0.05	0.05	0.05	0.05	0.05	0.05	0.05	0.05	0.05	0.05	0.05	0.05	0.05	0.05	0.05	0.05	0.05	0.05	0.05	0.05	0.05	0.05	0.05	0.05	0.05	0.05	0.05	0.05	0.05	0.05	0.05	0.05	0.05	0.05	0.05	0.05	0.05	0.05	0.05	0.05	0.05	0.05	0.05	0.05	0.05	0.05
2400	0.8	24	0.05	0.05	0.05	0.05	0.05	0.05	0.05	0.05	0.05	0.05	0.05	0.05	0.05	0.05	0.05	0.05	0.05	0.05	0.05	0.05	0.05	0.05	0.05	0.05	0.05	0.05	0.05	0.05	0.05	0.05	0.05	0.05	0.05	0.05	0.05	0.05	0.05	0.05	0.05	0.05	0.05	0.05	0.05	0.05	0.05	0.05	0.05
2500	0.833333	25	0.05	0.05	0.05	0.05	0.05	0.05	0.05	0.05	0.05	0.05	0.05	0.05	0.05	0.05	0.05	0.05	0.05	0.05	0.05	0.05	0.05	0.05	0.05	0.05	0.05	0.05	0.05	0.05	0.05	0.05	0.05	0.05	0.05	0.05	0.05	0.05	0.05	0.05	0.05	0.05	0.05	0.05	0.05	0.05	0.05	0.05	0.05
2600	0.866667	26	0.05	0.05	0.05	0.05	0.05	0.05	0.05	0.05	0.05	0.05	0.05	0.05	0.05	0.05	0.05	0.05	0.05	0.05	0.05	0.05	0.05	0.05	0.05	0.05	0.05	0.05	0.05	0.05	0.05	0.05	0.05	0.05	0.05	0.05	0.05	0.05	0.05	0.05	0.05	0.05	0.05	0.05	0.05	0.05	0.05	0.05	0.05
2700	0.9	27	0.05	0.05	0.05	0.05	0.05	0.05	0.05	0.05	0.05	0.05	0.05	0.05	0.05	0.05	0.05	0.05	0.05	0.05	0.05	0.05	0.05	0.05	0.05	0.05	0.05	0.05	0.05	0.05	0.05	0.05	0.05	0.05	0.05	0.05	0.05	0.05	0.05	0.05	0.05	0.05	0.05	0.05	0.05	0.05	0.05	0.05	0.05
2800	0.933333	28	0.05	0.05	0.05	0.05	0.05	0.05	0.05	0.05	0.05	0.05	0.05	0.05	0.05	0.05	0.05	0.05	0.05	0.05	0.05	0.05	0.05	0.05	0.05	0.05	0.05	0.05	0.05	0.05	0.05	0.05	0.05	0.05	0.05	0.05	0.05	0.05	0.05	0.05	0.05	0.05	0.05	0.05	0.05	0.05	0.05	0.05	0.05
2900	0.966667	29	0.05	0.05	0.05	0.05	0.05	0.05	0.05	0.05	0.05	0.05	0.05	0.05	0.05	0.05	0.05	0.05	0.05	0.05	0.05	0.05	0.05	0.05	0.05	0.05	0.05	0.05	0.05	0.05	0.05	0.05	0.05	0.05	0.05	0.05	0.05	0.05	0.05	0.05	0.05	0.05	0.05	0.05	0.05	0.05	0.05	0.05	0.05
3000	1	30	0.05	0.05	0.05	0.05	0.05	0.05	0.05	0.05	0.05	0.05	0.05	0.05	0.05	0.05	0.05	0.05	0.05	0.05	0.05	0.05	0.05	0.05	0.05	0.05	0.05	0.05	0.05	0.05	0.05	0.05	0.05	0.05	0.05	0.05	0.05	0.05	0.05	0.05	0.05	0.05	0.05	0.05	0.05	0.05	0.05	0.05	0.05
[truncated: 75 more columns]

## Sheet: Sm
Parameters used in reactive transport modeling
Modal proportions
Phase	Melt source		Source melting mode	Lherzolite matrix	Pyroxenite	Dunite			Densities (kg/m3)
olivine	0.65		0.1	0.65	0.1	1		melt	2800
orthopyroxene	0.24		0.1	0.24	0	0		solid	3300
clinopyroxene	0.06		0.4	0.06	0.75	0		Rho	1.17857
garnet	0.05		0.4	0.05	0.15	0
Partition coefficients
Element	olivine/liq	opx/liq	cpx/liq	garnet/liq		Lherzolite	Pyroxenite	Dunite	Melt source	Melt source
						bulk D	bulk D	bulk D	bulk D	bulk P
La	0.00045	0.00125	0.037	0.007		0.0031625	0.028845	0.00045	0.0031625	0.01777
Ce	0.00065	0.00195	0.069	0.021		0.0060805	0.054965	0.00065	0.0060805	0.03626
Nd	0.00115	0.00435	0.15	0.087		0.0151415	0.125665	0.00115	0.0151415	0.09535
Sm	0.0016	0.0064	0.2	0.217		0.025426	0.18271	0.0016	0.025426	0.1676
Eu	0.00175	0.0083	0.235	0.32		0.0332295	0.224425	0.00175	0.0332295	0.223005
Tb	0.0017	0.01245	0.25	0.725		0.055343	0.29642	0.0017	0.055343	0.391415
Ho	0.0018	0.01745	0.2525	1.465		0.093758	0.409305	0.0018	0.093758	0.688925
Yb	0.00275	0.0388	0.24	4.03		0.227	0.784775	0.00275	0.227	1.71216
Lu	0.00315	0.049	0.235	5.6		0.307907	1.01656	0.00315	0.307907	2.33921
Compositions (ppm)
Element	Matrix comp	Matrix / D	B11		Matrix initial porosity
La	0.206	65.1383	13.7		0.05
Ce	0.722	118.74	31.2
Nd	0.815	53.8256	20.2
Sm	0.299	11.7596	4.66
Eu	0.115	3.46078	1.66
Tb	0.077	1.39132	0.7
Ho	0.12	1.27989	0.81
Yb	0.347	1.52864	1.87
Lu	0.054	0.175377	0.27
	Melt source	4.66
	Matrix (CS0)	0.299
	D0	0.025426
	D1	0.025426
	Phi0	0.05
	Phi1	0.05
Liquid composition
		t / yr	0	20	40	60	80	100	120	140	160	180	200	220	240	260	280	300	320	340	360	380	400	420	440	460	480	500	520	540	560	580	600	620	640	660	680	700	720	740	760	780	800	820	840	860	880	900	920
		t/tc	0	0.0333333	0.0666667	0.1	0.133333	0.166667	0.2	0.233333	0.266667	0.3	0.333333	0.366667	0.4	0.433333	0.466667	0.5	0.533333	0.566667	0.6	0.633333	0.666667	0.7	0.733333	0.766667	0.8	0.833333	0.866667	0.9	0.933333	0.966667	1	1.03333	1.06667	1.1	1.13333	1.16667	1.2	1.23333	1.26667	1.3	1.33333	1.36667	1.4	1.43333	1.46667	1.5	1.53333
		tc	600
			Timestep j
z / m	z/Z	Column cell i	0	1	2	3	4	5	6	7	8	9	10	11	12	13	14	15	16	17	18	19	20	21	22	23	24	25	26	27	28	29	30	31	32	33	34	35	36	37	38	39	40	41	42	43	44	45	46
0	0	0	4.66	4.66	4.66	4.66	4.66	4.66	4.66	4.66	4.66	4.66	4.66	4.66	4.66	4.66	4.66	4.66	4.66	4.66	4.66	4.66	4.66	4.66	4.66	4.66	4.66	4.66	4.66	4.66	4.66	4.66	4.66	4.66	4.66	4.66	4.66	4.66	4.66	4.66	4.66	4.66	4.66	4.66	4.66	4.66	4.66	4.66	4.66
100	0.0333333	1		7.23573	5.59447	4.99902	4.783	4.70462	4.67619	4.66587	4.66213	4.66077	4.66028	4.6601	4.66004	4.66001	4.66	4.66	4.66	4.66	4.66	4.66	4.66	4.66	4.66	4.66	4.66	4.66	4.66	4.66	4.66	4.66	4.66	4.66	4.66	4.66	4.66	4.66	4.66	4.66	4.66	4.66	4.66	4.66	4.66	4.66	4.66	4.66	4.66
200	0.0666667	2			8.87698	6.78536	5.6471	5.09649	4.84679	4.73808	4.69207	4.67299	4.66521	4.66207	4.66081	4.66032	4.66012	4.66005	4.66002	4.66001	4.66	4.66	4.66	4.66	4.66	4.66	4.66	4.66	4.66	4.66	4.66	4.66	4.66	4.66	4.66	4.66	4.66	4.66	4.66	4.66	4.66	4.66	4.66	4.66	4.66	4.66	4.66	4.66	4.66
300	0.1	3				9.9228	7.92361	6.47302	5.59589	5.11856	4.87612	4.75884	4.70414	4.67933	4.66833	4.66354	4.66149	4.66062	4.66026	4.6601	4.66004	4.66002	4.66001	4.66	4.66	4.66	4.66	4.66	4.66	4.66	4.66	4.66	4.66	4.66	4.66	4.66	4.66	4.66	4.66	4.66	4.66	4.66	4.66	4.66	4.66	4.66	4.66	4.66	4.66
400	0.133333	4					10.5892	8.89068	7.35014	6.23233	5.52264	5.11068	4.88649	4.7703	4.71233	4.68429	4.67107	4.66496	4.6622	4.66096	4.66041	4.66018	4.66008	4.66003	4.66001	4.66001	4.66	4.66	4.66	4.66	4.66	4.66	4.66	4.66	4.66	4.66	4.66	4.66	4.66	4.66	4.66	4.66	4.66	4.66	4.66	4.66	4.66	4.66	4.66
500	0.166667	5						11.0138	9.66095	8.1885	6.94202	6.03759	5.44696	5.08982	4.88622	4.77542	4.71735	4.68786	4.67327	4.66621	4.66287	4.6613	4.66059	4.66026	4.66011	4.66005	4.66002	4.66001	4.66	4.66	4.66	4.66	4.66	4.66	4.66	4.66	4.66	4.66	4.66	4.66	4.66	4.66	4.66	4.66	4.66	4.66	4.66	4.66	4.66
600	0.2	6							11.2844	10.2499	8.93638	7.66557	6.62822	5.87551	5.37487	5.0635	4.87993	4.77634	4.71996	4.69021	4.67492	4.66724	4.66346	4.66163	4.66076	4.66035	4.66016	4.66007	4.66003	4.66001	4.66001	4.66	4.66	4.66	4.66	4.66	4.66	4.66	4.66	4.66	4.66	4.66	4.66	4.66	4.66	4.66	4.66	4.66	4.66
700	0.233333	7								11.4568	10.6878	9.57179	8.35714	7.25547	6.37616	5.73814	5.30826	5.03533	4.8703	4.7745	4.72079	4.69156	4.67606	4.66803	4.66395	4.66192	4.66092	4.66043	4.6602	4.66009	4.66004	4.66002	4.66001	4.66	4.66	4.66	4.66	4.66	4.66	4.66	4.66	4.66	4.66	4.66	4.66	4.66	4.66	4.66	4.66
800	0.266667	8									11.5667	11.0066	10.0923	8.98667	7.88354	6.92303	6.16801	5.62018	5.24751	5.00715	4.85891	4.7709	4.72035	4.69213	4.67677	4.6686	4.66434	4.66216	4.66106	4.66051	4.66025	4.66012	4.66005	4.66003	4.66001	4.66001	4.66	4.66	4.66	4.66	4.66	4.66	4.66	4.66	4.66	4.66	4.66	4.66	4.66
900	0.3	9										11.6367	11.2352	10.507	9.53823	8.48386	7.4893	6.64737	5.99284	5.51791	5.19245	4.97992	4.84673	4.7662	4.719	4.69209	4.67713	4.66898	4.66463	4.66236	4.66118	4.66059	4.66029	4.66014	4.66007	4.66003	4.66001	4.66001	4.66	4.66	4.66	4.66	4.66	4.66	4.66	4.66	4.66	4.66	4.66
1000	0.333333	10											11.6813	11.397	10.8299	10.0068	9.0364	8.05058	7.15646	6.415	5.84337	5.42861	5.1427	4.95411	4.83437	4.76086	4.71704	4.69161	4.67719	4.66919	4.66483	4.66251	4.66128	4.66065	4.66032	4.66016	4.66008	4.66004	4.66002	4.66001	4.66	4.66	4.66	4.66	4.66	4.66	4.66	4.66	4.66
1100	0.366667	11												11.7097	11.5105	11.0768	10.395	9.5293	8.58706	7.67548	6.8723	6.21667	5.71451	5.35015	5.09779	4.92994	4.8222	4.75519	4.71468	4.69079	4.67702	4.66926	4.66496	4.66262	4.66136	4.6607	4.66036	4.66018	4.66009	4.66004	4.66002	4.66001	4.66	4.66	4.66	4.66	4.66	4.66	4.66
1200	0.4	12													11.7278	11.5893	11.2627	10.7098	9.9576	9.08429	8.18659	7.34912	6.62752	6.04575	5.60251	5.2809	5.05727	4.90748	4.81044	4.74942	4.71206	4.68974	4.67669	4.66921	4.66501	4.66268	4.66142	4.66074	4.66038	4.6602	4.6601	4.66005	4.66002	4.66001	4.66001	4.66	4.66	4.66	4.66
1300	0.433333	13														11.7393	11.6437	11.401	10.9606	10.3215	9.53314	8.67511	7.83019	7.06384	6.41511	5.89732	5.50454	5.21954	5.0207	4.88672	4.79923	4.74369	4.70931	4.68852	4.67622	4.66908	4.665	4.66272	4.66146	4.66077	4.66041	4.66021	4.66011	4.66005	4.66003	4.66001	4.66001	4.66	4.66
1400	0.466667	14															11.7467	11.6811	11.5026	11.1572	10.6247	9.92915	9.13007	8.30178	7.51297	6.81341	6.22968	5.76762	5.41838	5.16497	4.98767	4.8676	4.78864	4.73809	4.70651	4.68721	4.67565	4.66887	4.66495	4.66273	4.66148	4.6608	4.66042	4.66022	4.66012	4.66006	4.66003	4.66002	4.66001
1500	0.5	15																11.7514	11.7066	11.5766	11.3094	10.8731	10.2716	9.54422	8.75254	7.96268	7.23036	6.59272	6.06696	5.65369	5.34228	5.11632	4.95783	4.85002	4.7787	4.7327	4.70371	4.68583	4.67502	4.6686	4.66486	4.66271	4.66149	4.66081	4.66044	4.66023	4.66012	4.66006	4.66003
1600	0.533333	16																	11.7544	11.7239	11.6301	11.4257	11.0736	10.5626	9.91367	9.17379	8.40207	7.65546	6.97828	6.39759	5.92357	5.55317	5.27481	5.07283	4.93086	4.8339	4.76941	4.72755	4.70097	4.68443	4.67435	4.6683	4.66474	4.66267	4.66148	4.66082	4.66044	4.66024	4.66013
1700	0.566667	17																		11.7563	11.7357	11.6684	11.5138	11.2333	10.8059	10.2374	9.55966	8.82204	8.07869	7.37751	6.7531	6.22452	5.79674	5.46416	5.21481	5.03387	4.90645	4.81913	4.76077	4.72266	4.6983	4.68304	4.67365	4.66797	4.66459	4.66261	4.66147	4.66081	4.66045
1800	0.6	18																			11.7575	11.7436	11.6957	11.5797	11.359	11.0066	10.5164	9.90677	9.21558	8.49115	7.78153	7.12621	6.55165	6.07062	5.68418	5.3851	5.1613	4.99891	4.88435	4.80561	4.75276	4.71806	4.69574	4.68166	4.67294	4.66762	4.66443	4.66254	4.66144
1900	0.633333	19																				11.7583	11.7489	11.715	11.6288	11.4569	11.1699	10.7535	10.214	9.57779	8.88538	8.18201	7.50925	6.89907	6.37118	5.93342	5.58403	5.31466	5.11346	4.96747	4.86433	4.79324	4.74533	4.71374	4.6933	4.68033	4.67223	4.66726	4.66425
2000	0.666667	20																					11.7588	11.7525	11.7286	11.665	11.5324	11.3014	10.9523	10.4818	9.90577	9.25558	8.5715	7.89463	7.26026	6.69373	6.20926	5.81086	5.49468	5.25177	5.07062	4.93917	4.84618	4.78192	4.73847	4.70969	4.69098	4.67903	4.67153
2100	0.7	21																						11.7591	11.7549	11.7381	11.6915	11.5901	11.4062	11.117	10.7123	10.1984	9.59762	8.94377	8.27526	7.6285	7.03287	6.50806	6.06381	5.70116	5.41481	5.19549	5.03216	4.91366	4.82971	4.77157	4.73214	4.70591	4.68878
2200	0.733333	22																							11.7593	11.7565	11.7448	11.7108	11.6339	11.4888	11.2519	10.908	10.4558	9.90897	9.29394	8.64484	7.99722	7.38273	6.82539	6.34011	5.93297	5.6028	5.34326	5.14503	4.9976	4.89062	4.81476	4.76212	4.7263
2300	0.766667	23																								11.7594	11.7575	11.7494	11.7248	11.6669	11.5534	11.3613	11.0725	10.6795	10.1885	9.6185	8.99808	8.36033	7.7374	7.15627	6.63621	6.1881	5.81514	5.51446	5.27906	5.09971	4.96648	4.86981	4.80119
2400	0.8	24																									11.7595	11.7582	11.7526	11.7349	11.6916	11.6035	11.4492	11.2091	10.8717	10.4364	9.91522	9.33082	8.71242	8.09114	7.49544	6.94793	6.46377	6.05046	5.70892	5.43501	5.22136	5.05895	4.93843
2500	0.833333	25																										11.7595	11.7587	11.7548	11.7421	11.7099	11.6421	11.5192	11.3216	11.0349	10.6535	10.1831	9.64001	9.04895	8.43863	7.83763	7.27071	6.75653	6.30662	5.92576	5.61305	5.36346	5.16942
2600	0.866667	26																											11.7596	11.759	11.7563	11.7473	11.7235	11.6716	11.5745	11.4134	11.1722	10.8417	10.422	9.92372	9.36632	8.77519	8.17777	7.59979	7.06246	6.58084	6.16342	5.81273	5.52646
2700	0.9	27																												11.7596	11.7592	11.7574	11.7509	11.7334	11.6941	11.6179	11.4875	11.2866	11.0031	10.6328	10.181	9.66188	9.09688	8.51122	7.93046	7.37737	6.86982	6.4197	6.03294
2800	0.933333	28																													11.7596	11.7594	11.7581	11.7535	11.7407	11.711	11.6517	11.5471	11.3811	11.1402	10.8169	10.4117	9.93391	9.40055	8.83387	8.25821	7.69694	7.16989	6.69187
2900	0.966667	29																														11.7596	11.7594	11.7586	11.7554	11.746	11.7237	11.6778	11.5945	11.4585	11.2557	10.9761	10.6165	10.1815	9.6839	9.14226	8.57894	8.01693	7.4772
3000	1	30																															11.7596	11.7595	11.7589	11.7567	11.7499	11.7332	11.6979	11.632	11.5215	11.3521	11.1125	10.7964	10.4046	9.94538	9.43363	8.88902	8.33332
Solid Composition			Timestep j
		Column cell i	0	1	2	3	4	5	6	7	8	9	10	11	12	13	14	15	16	17	18	19	20	21	22	23	24	25	26	27	28	29	30
0	0	0	0.118485	0.118485	0.118485	0.118485	0.118485	0.118485	0.118485	0.118485	0.118485	0.118485	0.118485	0.118485	0.118485	0.118485	0.118485	0.118485	0.118485	0.118485	0.118485	0.118485	0.118485	0.118485	0.118485	0.118485	0.118485	0.118485	0.118485	0.118485	0.118485	0.118485	0.118485	0.118485	0.118485	0.118485	0.118485	0.118485	0.118485	0.118485	0.118485	0.118485	0.118485	0.118485	0.118485	0.118485	0.118485	0.118485	0.118485
100	0.0333333	1	0	0.183976	0.142245	0.127105	0.121612	0.11962	0.118897	0.118634	0.118539	0.118505	0.118492	0.118488	0.118486	0.118486	0.118485	0.118485	0.118485	0.118485	0.118485	0.118485	0.118485	0.118485	0.118485	0.118485	0.118485	0.118485	0.118485	0.118485	0.118485	0.118485	0.118485	0.118485	0.118485	0.118485	0.118485	0.118485	0.118485	0.118485	0.118485	0.118485	0.118485	0.118485	0.118485	0.118485	0.118485	0.118485	0.118485
200	0.0666667	2	0	0	0.225706	0.172525	0.143583	0.129583	0.123235	0.120471	0.119301	0.118816	0.118618	0.118538	0.118506	0.118493	0.118488	0.118486	0.118486	0.118485	0.118485	0.118485	0.118485	0.118485	0.118485	0.118485	0.118485	0.118485	0.118485	0.118485	0.118485	0.118485	0.118485	0.118485	0.118485	0.118485	0.118485	0.118485	0.118485	0.118485	0.118485	0.118485	0.118485	0.118485	0.118485	0.118485	0.118485	0.118485	0.118485
300	0.1	3	0	0	0	0.252297	0.201466	0.164583	0.142281	0.130145	0.12398	0.120998	0.119607	0.118977	0.118697	0.118575	0.118523	0.118501	0.118492	0.118488	0.118486	0.118486	0.118485	0.118485	0.118485	0.118485	0.118485	0.118485	0.118485	0.118485	0.118485	0.118485	0.118485	0.118485	0.118485	0.118485	0.118485	0.118485	0.118485	0.118485	0.118485	0.118485	0.118485	0.118485	0.118485	0.118485	0.118485	0.118485	0.118485
400	0.133333	4	0	0	0	0	0.269241	0.226054	0.186885	0.158463	0.140419	0.129944	0.124244	0.12129	0.119816	0.119103	0.118767	0.118611	0.118541	0.11851	0.118496	0.11849	0.118487	0.118486	0.118485	0.118485	0.118485	0.118485	0.118485	0.118485	0.118485	0.118485	0.118485	0.118485	0.118485	0.118485	0.118485	0.118485	0.118485	0.118485	0.118485	0.118485	0.118485	0.118485	0.118485	0.118485	0.118485	0.118485	0.118485
500	0.166667	5	0	0	0	0	0	0.280037	0.245639	0.208201	0.176508	0.153512	0.138494	0.129414	0.124237	0.12142	0.119943	0.119194	0.118823	0.118643	0.118558	0.118518	0.1185	0.118492	0.118488	0.118486	0.118486	0.118485	0.118485	0.118485	0.118485	0.118485	0.118485	0.118485	0.118485	0.118485	0.118485	0.118485	0.118485	0.118485	0.118485	0.118485	0.118485	0.118485	0.118485	0.118485	0.118485	0.118485	0.118485
600	0.2	6	0	0	0	0	0	0	0.286917	0.260615	0.227216	0.194905	0.168529	0.149391	0.136661	0.128745	0.124077	0.121443	0.12001	0.119253	0.118865	0.118669	0.118573	0.118527	0.118504	0.118494	0.118489	0.118487	0.118486	0.118486	0.118485	0.118485	0.118485	0.118485	0.118485	0.118485	0.118485	0.118485	0.118485	0.118485	0.118485	0.118485	0.118485	0.118485	0.118485	0.118485	0.118485	0.118485	0.118485
700	0.233333	7	0	0	0	0	0	0	0	0.291301	0.271748	0.243372	0.212489	0.184477	0.16212	0.145898	0.134968	0.128028	0.123832	0.121397	0.120031	0.119288	0.118894	0.118689	0.118586	0.118534	0.118508	0.118496	0.11849	0.118488	0.118486	0.118486	0.118485	0.118485	0.118485	0.118485	0.118485	0.118485	0.118485	0.118485	0.118485	0.118485	0.118485	0.118485	0.118485	0.118485	0.118485	0.118485	0.118485
800	0.266667	8	0	0	0	0	0	0	0	0	0.294094	0.279855	0.256608	0.228495	0.200447	0.176025	0.156828	0.142899	0.133423	0.127312	0.123543	0.121305	0.12002	0.119302	0.118912	0.118704	0.118596	0.11854	0.118512	0.118498	0.118491	0.118488	0.118487	0.118486	0.118485	0.118485	0.118485	0.118485	0.118485	0.118485	0.118485	0.118485	0.118485	0.118485	0.118485	0.118485	0.118485	0.118485	0.118485
900	0.3	9	0	0	0	0	0	0	0	0	0	0.295874	0.285666	0.26715	0.242519	0.215711	0.190423	0.169016	0.152374	0.140298	0.132023	0.126619	0.123233	0.121185	0.119985	0.119301	0.118921	0.118713	0.118603	0.118545	0.118515	0.1185	0.118492	0.118489	0.118487	0.118486	0.118486	0.118485	0.118485	0.118485	0.118485	0.118485	0.118485	0.118485	0.118485	0.118485	0.118485	0.118485	0.118485
1000	0.333333	10	0	0	0	0	0	0	0	0	0	0	0.297008	0.289781	0.275361	0.254434	0.229759	0.204694	0.18196	0.163108	0.148574	0.138028	0.130758	0.125963	0.122919	0.12105	0.119935	0.119289	0.118922	0.118719	0.118608	0.118549	0.118518	0.118502	0.118493	0.118489	0.118487	0.118486	0.118486	0.118485	0.118485	0.118485	0.118485	0.118485	0.118485	0.118485	0.118485	0.118485	0.118485
1100	0.366667	11	0	0	0	0	0	0	0	0	0	0	0	0.297731	0.292665	0.281639	0.264304	0.242292	0.218335	0.195157	0.174735	0.158065	0.145297	0.136033	0.129616	0.125349	0.122609	0.120906	0.119875	0.119268	0.118918	0.118721	0.118611	0.118552	0.11852	0.118503	0.118494	0.11849	0.118487	0.118486	0.118486	0.118485	0.118485	0.118485	0.118485	0.118485	0.118485	0.118485	0.118485
1200	0.4	12	0	0	0	0	0	0	0	0	0	0	0	0	0.298191	0.29467	0.286367	0.272308	0.253182	0.230977	0.208152	0.186859	0.168511	0.153719	0.14245	0.134272	0.128586	0.124778	0.12231	0.120759	0.119809	0.119241	0.118909	0.118719	0.118613	0.118553	0.118521	0.118504	0.118495	0.11849	0.118488	0.118486	0.118486	0.118485	0.118485	0.118485	0.118485	0.118485	0.118485
1300	0.433333	13	0	0	0	0	0	0	0	0	0	0	0	0	0	0.298485	0.296054	0.289881	0.278684	0.262434	0.24239	0.220573	0.19909	0.179605	0.163111	0.149945	0.139958	0.132712	0.127656	0.12425	0.122025	0.120613	0.119739	0.11921	0.118898	0.118716	0.118612	0.118554	0.118522	0.118505	0.118495	0.118491	0.118488	0.118487	0.118486	0.118486	0.118485	0.118485	0.118485
1400	0.466667	14	0	0	0	0	0	0	0	0	0	0	0	0	0	0	0.298672	0.297004	0.292465	0.283683	0.270143	0.252458	0.232141	0.211081	0.191025	0.173238	0.158396	0.146647	0.137768	0.131325	0.126817	0.123764	0.121756	0.120471	0.119668	0.119177	0.118883	0.118711	0.118611	0.118554	0.118523	0.118505	0.118496	0.118491	0.118488	0.118487	0.118486	0.118486	0.118485
1500	0.5	15	0	0	0	0	0	0	0	0	0	0	0	0	0	0	0	0.298791	0.297652	0.294347	0.287552	0.276459	0.261166	0.242671	0.222542	0.202459	0.183839	0.167627	0.154259	0.143751	0.135833	0.130088	0.126058	0.123317	0.121503	0.120334	0.119597	0.119142	0.118867	0.118704	0.118609	0.118554	0.118523	0.118506	0.118496	0.118491	0.118488	0.118487	0.118486
1600	0.533333	16	0	0	0	0	0	0	0	0	0	0	0	0	0	0	0	0	0.298867	0.298093	0.295706	0.29051	0.281557	0.268564	0.252065	0.233253	0.213631	0.194648	0.17743	0.162665	0.150613	0.141195	0.134117	0.128982	0.125372	0.122907	0.121267	0.120203	0.119527	0.119106	0.11885	0.118696	0.118606	0.118553	0.118523	0.118506	0.118496	0.118491	0.118488
1700	0.566667	17	0	0	0	0	0	0	0	0	0	0	0	0	0	0	0	0	0	0.298915	0.298391	0.29668	0.292749	0.285617	0.274751	0.260295	0.243064	0.224309	0.205409	0.18758	0.171704	0.158265	0.147388	0.138932	0.132592	0.127991	0.124751	0.122531	0.121047	0.120078	0.119459	0.119071	0.118832	0.118688	0.118602	0.118552	0.118522	0.118506	0.118497
1800	0.6	18	0	0	0	0	0	0	0	0	0	0	0	0	0	0	0	0	0	0	0.298946	0.298592	0.297374	0.294427	0.288813	0.279853	0.267391	0.25189	0.234315	0.215896	0.197853	0.181191	0.166582	0.154352	0.144526	0.136921	0.131231	0.127102	0.12419	0.122187	0.120844	0.119961	0.119394	0.119036	0.118814	0.118679	0.118598	0.11855	0.118522
1900	0.633333	19	0	0	0	0	0	0	0	0	0	0	0	0	0	0	0	0	0	0	0	0.298966	0.298728	0.297865	0.295674	0.291302	0.284007	0.273419	0.2597	0.243525	0.22592	0.208036	0.19093	0.175416	0.161994	0.150863	0.14198	0.135131	0.130015	0.126303	0.123681	0.121873	0.120655	0.119851	0.119332	0.119002	0.118796	0.11867	0.118593
2000	0.666667	20	0	0	0	0	0	0	0	0	0	0	0	0	0	0	0	0	0	0	0	0	0.298978	0.298819	0.298211	0.296594	0.293222	0.28735	0.278473	0.266511	0.251864	0.235332	0.217939	0.200729	0.184599	0.170195	0.157877	0.147747	0.139708	0.133531	0.128925	0.125583	0.123219	0.121585	0.12048	0.119749	0.119273	0.118969	0.118778
2100	0.7	21	0	0	0	0	0	0	0	0	0	0	0	0	0	0	0	0	0	0	0	0	0	0.298986	0.298879	0.298453	0.297269	0.29469	0.290013	0.28266	0.27237	0.259304	0.244029	0.227404	0.210407	0.193962	0.178818	0.165474	0.154178	0.144958	0.137677	0.1321	0.127948	0.124935	0.1228	0.121322	0.120319	0.119653	0.119217
2200	0.733333	22	0	0	0	0	0	0	0	0	0	0	0	0	0	0	0	0	0	0	0	0	0	0	0.298991	0.29892	0.298623	0.29776	0.295804	0.292114	0.28609	0.277347	0.26585	0.251946	0.236308	0.219804	0.203337	0.187713	0.173542	0.161204	0.150852	0.142457	0.135858	0.130817	0.127069	0.124349	0.12242	0.121082	0.120171
2300	0.766667	23	0	0	0	0	0	0	0	0	0	0	0	0	0	0	0	0	0	0	0	0	0	0	0	0.298994	0.298947	0.29874	0.298116	0.296643	0.293757	0.288871	0.281528	0.271538	0.259054	0.24456	0.228785	0.21257	0.196731	0.181955	0.168732	0.157339	0.147856	0.140211	0.134225	0.129665	0.126278	0.12382	0.122075
2400	0.8	24	0	0	0	0	0	0	0	0	0	0	0	0	0	0	0	0	0	0	0	0	0	0	0	0	0.298996	0.298965	0.298822	0.298372	0.29727	0.295032	0.291106	0.285003	0.276423	0.265355	0.252104	0.237245	0.221522	0.205725	0.190579	0.176658	0.164348	0.153839	0.145155	0.138191	0.132758	0.128629	0.125564
2500	0.833333	25	0	0	0	0	0	0	0	0	0	0	0	0	0	0	0	0	0	0	0	0	0	0	0	0	0	0.298998	0.298977	0.298878	0.298555	0.297736	0.296013	0.292886	0.287863	0.280574	0.270876	0.258915	0.245107	0.230079	0.214561	0.199279	0.184865	0.171791	0.160352	0.150668	0.142718	0.136371	0.131438
2600	0.866667	26	0	0	0	0	0	0	0	0	0	0	0	0	0	0	0	0	0	0	0	0	0	0	0	0	0	0	0.298999	0.298985	0.298917	0.298686	0.298081	0.296763	0.294293	0.290196	0.284064	0.275661	0.26499	0.252321	0.238148	0.223118	0.207928	0.193232	0.17957	0.167324	0.156711	0.147794	0.140516
2700	0.9	27	0	0	0	0	0	0	0	0	0	0	0	0	0	0	0	0	0	0	0	0	0	0	0	0	0	0	0	0.298999	0.29899	0.298943	0.29878	0.298335	0.297333	0.295396	0.292082	0.286973	0.279765	0.270351	0.258862	0.245663	0.231297	0.216406	0.20164	0.187577	0.174672	0.163227	0.153393
2800	0.933333	28	0	0	0	0	0	0	0	0	0	0	0	0	0	0	0	0	0	0	0	0	0	0	0	0	0	0	0	0	0.298999	0.298993	0.298961	0.298846	0.29852	0.297764	0.296255	0.293596	0.289376	0.283252	0.275031	0.264728	0.25258	0.239019	0.22461	0.209973	0.195702	0.182302	0.170147
2900	0.966667	29	0	0	0	0	0	0	0	0	0	0	0	0	0	0	0	0	0	0	0	0	0	0	0	0	0	0	0	0	0	0.299	0.298996	0.298974	0.298892	0.298655	0.298087	0.29692	0.294802	0.291345	0.286188	0.279079	0.269934	0.258876	0.246223	0.232451	0.218128	0.203838	0.190115
3000	1	30	0	0	0	0	0	0	0	0	0	0	0	0	0	0	0	0	0	0	0	0	0	0	0	0	0	0	0	0	0	0	0.299	0.298997	0.298982	0.298925	0.298753	0.298329	0.297431	0.295756	0.292945	0.288639	0.282547	0.27451	0.264548	0.252871	0.239859	0.226012	0.211883
Partition coefficient
			Timestep j
		Column cell i	0	1	2	3	4	5	6	7	8	9	10	11	12	13	14	15	16	17	18	19	20	21	22	23	24	25	26	27	28	29	30
0	0	0	0.025426	0.025426	0.025426	0.025426	0.025426	0.025426	0.025426	0.025426	0.025426	0.025426	0.025426	0.025426	0.025426	0.025426	0.025426	0.025426	0.025426	0.025426	0.025426	0.025426	0.025426	0.025426	0.025426	0.025426	0.025426	0.025426	0.025426	0.025426	0.025426	0.025426	0.025426	0.025426	0.025426	0.025426	0.025426	0.025426	0.025426	0.025426	0.025426	0.025426	0.025426	0.025426	0.025426	0.025426	0.025426	0.025426	0.025426
100	0.0333333	1		0.025426	0.025426	0.025426	0.025426	0.025426	0.025426	0.025426	0.025426	0.025426	0.025426	0.025426	0.025426	0.025426	0.025426	0.025426	0.025426	0.025426	0.025426	0.025426	0.025426	0.025426	0.025426	0.025426	0.025426	0.025426	0.025426	0.025426	0.025426	0.025426	0.025426	0.025426	0.025426	0.025426	0.025426	0.025426	0.025426	0.025426	0.025426	0.025426	0.025426	0.025426	0.025426	0.025426	0.025426	0.025426	0.025426
200	0.0666667	2			0.025426	0.025426	0.025426	0.025426	0.025426	0.025426	0.025426	0.025426	0.025426	0.025426	0.025426	0.025426	0.025426	0.025426	0.025426	0.025426	0.025426	0.025426	0.025426	0.025426	0.025426	0.025426	0.025426	0.025426	0.025426	0.025426	0.025426	0.025426	0.025426	0.025426	0.025426	0.025426	0.025426	0.025426	0.025426	0.025426	0.025426	0.025426	0.025426	0.025426	0.025426	0.025426	0.025426	0.025426	0.025426
300	0.1	3				0.025426	0.025426	0.025426	0.025426	0.025426	0.025426	0.025426	0.025426	0.025426	0.025426	0.025426	0.025426	0.025426	0.025426	0.025426	0.025426	0.025426	0.025426	0.025426	0.025426	0.025426	0.025426	0.025426	0.025426	0.025426	0.025426	0.025426	0.025426	0.025426	0.025426	0.025426	0.025426	0.025426	0.025426	0.025426	0.025426	0.025426	0.025426	0.025426	0.025426	0.025426	0.025426	0.025426	0.025426
400	0.133333	4					0.025426	0.025426	0.025426	0.025426	0.025426	0.025426	0.025426	0.025426	0.025426	0.025426	0.025426	0.025426	0.025426	0.025426	0.025426	0.025426	0.025426	0.025426	0.025426	0.025426	0.025426	0.025426	0.025426	0.025426	0.025426	0.025426	0.025426	0.025426	0.025426	0.025426	0.025426	0.025426	0.025426	0.025426	0.025426	0.025426	0.025426	0.025426	0.025426	0.025426	0.025426	0.025426	0.025426
500	0.166667	5						0.025426	0.025426	0.025426	0.025426	0.025426	0.025426	0.025426	0.025426	0.025426	0.025426	0.025426	0.025426	0.025426	0.025426	0.025426	0.025426	0.025426	0.025426	0.025426	0.025426	0.025426	0.025426	0.025426	0.025426	0.025426	0.025426	0.025426	0.025426	0.025426	0.025426	0.025426	0.025426	0.025426	0.025426	0.025426	0.025426	0.025426	0.025426	0.025426	0.025426	0.025426	0.025426
600	0.2	6							0.025426	0.025426	0.025426	0.025426	0.025426	0.025426	0.025426	0.025426	0.025426	0.025426	0.025426	0.025426	0.025426	0.025426	0.025426	0.025426	0.025426	0.025426	0.025426	0.025426	0.025426	0.025426	0.025426	0.025426	0.025426	0.025426	0.025426	0.025426	0.025426	0.025426	0.025426	0.025426	0.025426	0.025426	0.025426	0.025426	0.025426	0.025426	0.025426	0.025426	0.025426
700	0.233333	7								0.025426	0.025426	0.025426	0.025426	0.025426	0.025426	0.025426	0.025426	0.025426	0.025426	0.025426	0.025426	0.025426	0.025426	0.025426	0.025426	0.025426	0.025426	0.025426	0.025426	0.025426	0.025426	0.025426	0.025426	0.025426	0.025426	0.025426	0.025426	0.025426	0.025426	0.025426	0.025426	0.025426	0.025426	0.025426	0.025426	0.025426	0.025426	0.025426	0.025426
800	0.266667	8									0.025426	0.025426	0.025426	0.025426	0.025426	0.025426	0.025426	0.025426	0.025426	0.025426	0.025426	0.025426	0.025426	0.025426	0.025426	0.025426	0.025426	0.025426	0.025426	0.025426	0.025426	0.025426	0.025426	0.025426	0.025426	0.025426	0.025426	0.025426	0.025426	0.025426	0.025426	0.025426	0.025426	0.025426	0.025426	0.025426	0.025426	0.025426	0.025426
900	0.3	9										0.025426	0.025426	0.025426	0.025426	0.025426	0.025426	0.025426	0.025426	0.025426	0.025426	0.025426	0.025426	0.025426	0.025426	0.025426	0.025426	0.025426	0.025426	0.025426	0.025426	0.025426	0.025426	0.025426	0.025426	0.025426	0.025426	0.025426	0.025426	0.025426	0.025426	0.025426	0.025426	0.025426	0.025426	0.025426	0.025426	0.025426	0.025426
1000	0.333333	10											0.025426	0.025426	0.025426	0.025426	0.025426	0.025426	0.025426	0.025426	0.025426	0.025426	0.025426	0.025426	0.025426	0.025426	0.025426	0.025426	0.025426	0.025426	0.025426	0.025426	0.025426	0.025426	0.025426	0.025426	0.025426	0.025426	0.025426	0.025426	0.025426	0.025426	0.025426	0.025426	0.025426	0.025426	0.025426	0.025426	0.025426
1100	0.366667	11												0.025426	0.025426	0.025426	0.025426	0.025426	0.025426	0.025426	0.025426	0.025426	0.025426	0.025426	0.025426	0.025426	0.025426	0.025426	0.025426	0.025426	0.025426	0.025426	0.025426	0.025426	0.025426	0.025426	0.025426	0.025426	0.025426	0.025426	0.025426	0.025426	0.025426	0.025426	0.025426	0.025426	0.025426	0.025426	0.025426
1200	0.4	12													0.025426	0.025426	0.025426	0.025426	0.025426	0.025426	0.025426	0.025426	0.025426	0.025426	0.025426	0.025426	0.025426	0.025426	0.025426	0.025426	0.025426	0.025426	0.025426	0.025426	0.025426	0.025426	0.025426	0.025426	0.025426	0.025426	0.025426	0.025426	0.025426	0.025426	0.025426	0.025426	0.025426	0.025426	0.025426
1300	0.433333	13														0.025426	0.025426	0.025426	0.025426	0.025426	0.025426	0.025426	0.025426	0.025426	0.025426	0.025426	0.025426	0.025426	0.025426	0.025426	0.025426	0.025426	0.025426	0.025426	0.025426	0.025426	0.025426	0.025426	0.025426	0.025426	0.025426	0.025426	0.025426	0.025426	0.025426	0.025426	0.025426	0.025426	0.025426
1400	0.466667	14															0.025426	0.025426	0.025426	0.025426	0.025426	0.025426	0.025426	0.025426	0.025426	0.025426	0.025426	0.025426	0.025426	0.025426	0.025426	0.025426	0.025426	0.025426	0.025426	0.025426	0.025426	0.025426	0.025426	0.025426	0.025426	0.025426	0.025426	0.025426	0.025426	0.025426	0.025426	0.025426	0.025426
1500	0.5	15																0.025426	0.025426	0.025426	0.025426	0.025426	0.025426	0.025426	0.025426	0.025426	0.025426	0.025426	0.025426	0.025426	0.025426	0.025426	0.025426	0.025426	0.025426	0.025426	0.025426	0.025426	0.025426	0.025426	0.025426	0.025426	0.025426	0.025426	0.025426	0.025426	0.025426	0.025426	0.025426
1600	0.533333	16																	0.025426	0.025426	0.025426	0.025426	0.025426	0.025426	0.025426	0.025426	0.025426	0.025426	0.025426	0.025426	0.025426	0.025426	0.025426	0.025426	0.025426	0.025426	0.025426	0.025426	0.025426	0.025426	0.025426	0.025426	0.025426	0.025426	0.025426	0.025426	0.025426	0.025426	0.025426
1700	0.566667	17																		0.025426	0.025426	0.025426	0.025426	0.025426	0.025426	0.025426	0.025426	0.025426	0.025426	0.025426	0.025426	0.025426	0.025426	0.025426	0.025426	0.025426	0.025426	0.025426	0.025426	0.025426	0.025426	0.025426	0.025426	0.025426	0.025426	0.025426	0.025426	0.025426	0.025426
1800	0.6	18																			0.025426	0.025426	0.025426	0.025426	0.025426	0.025426	0.025426	0.025426	0.025426	0.025426	0.025426	0.025426	0.025426	0.025426	0.025426	0.025426	0.025426	0.025426	0.025426	0.025426	0.025426	0.025426	0.025426	0.025426	0.025426	0.025426	0.025426	0.025426	0.025426
1900	0.633333	19																				0.025426	0.025426	0.025426	0.025426	0.025426	0.025426	0.025426	0.025426	0.025426	0.025426	0.025426	0.025426	0.025426	0.025426	0.025426	0.025426	0.025426	0.025426	0.025426	0.025426	0.025426	0.025426	0.025426	0.025426	0.025426	0.025426	0.025426	0.025426
2000	0.666667	20																					0.025426	0.025426	0.025426	0.025426	0.025426	0.025426	0.025426	0.025426	0.025426	0.025426	0.025426	0.025426	0.025426	0.025426	0.025426	0.025426	0.025426	0.025426	0.025426	0.025426	0.025426	0.025426	0.025426	0.025426	0.025426	0.025426	0.025426
2100	0.7	21																						0.025426	0.025426	0.025426	0.025426	0.025426	0.025426	0.025426	0.025426	0.025426	0.025426	0.025426	0.025426	0.025426	0.025426	0.025426	0.025426	0.025426	0.025426	0.025426	0.025426	0.025426	0.025426	0.025426	0.025426	0.025426	0.025426
2200	0.733333	22																							0.025426	0.025426	0.025426	0.025426	0.025426	0.025426	0.025426	0.025426	0.025426	0.025426	0.025426	0.025426	0.025426	0.025426	0.025426	0.025426	0.025426	0.025426	0.025426	0.025426	0.025426	0.025426	0.025426	0.025426	0.025426
2300	0.766667	23																								0.025426	0.025426	0.025426	0.025426	0.025426	0.025426	0.025426	0.025426	0.025426	0.025426	0.025426	0.025426	0.025426	0.025426	0.025426	0.025426	0.025426	0.025426	0.025426	0.025426	0.025426	0.025426	0.025426	0.025426
2400	0.8	24																									0.025426	0.025426	0.025426	0.025426	0.025426	0.025426	0.025426	0.025426	0.025426	0.025426	0.025426	0.025426	0.025426	0.025426	0.025426	0.025426	0.025426	0.025426	0.025426	0.025426	0.025426	0.025426	0.025426
2500	0.833333	25																										0.025426	0.025426	0.025426	0.025426	0.025426	0.025426	0.025426	0.025426	0.025426	0.025426	0.025426	0.025426	0.025426	0.025426	0.025426	0.025426	0.025426	0.025426	0.025426	0.025426	0.025426	0.025426
2600	0.866667	26																											0.025426	0.025426	0.025426	0.025426	0.025426	0.025426	0.025426	0.025426	0.025426	0.025426	0.025426	0.025426	0.025426	0.025426	0.025426	0.025426	0.025426	0.025426	0.025426	0.025426	0.025426
2700	0.9	27																												0.025426	0.025426	0.025426	0.025426	0.025426	0.025426	0.025426	0.025426	0.025426	0.025426	0.025426	0.025426	0.025426	0.025426	0.025426	0.025426	0.025426	0.025426	0.025426	0.025426
2800	0.933333	28																													0.025426	0.025426	0.025426	0.025426	0.025426	0.025426	0.025426	0.025426	0.025426	0.025426	0.025426	0.025426	0.025426	0.025426	0.025426	0.025426	0.025426	0.025426	0.025426
2900	0.966667	29																														0.025426	0.025426	0.025426	0.025426	0.025426	0.025426	0.025426	0.025426	0.025426	0.025426	0.025426	0.025426	0.025426	0.025426	0.025426	0.025426	0.025426	0.025426
3000	1	30																															0.025426	0.025426	0.025426	0.025426	0.025426	0.025426	0.025426	0.025426	0.025426	0.025426	0.025426	0.025426	0.025426	0.025426	0.025426	0.025426	0.025426
Phi
			Timestep j
		Column cell i	0	1	2	3	4	5	6	7	8	9	10	11	12	13	14	15	16	17	18	19	20	21	22	23	24	25	26	27	28	29	30
0	0	0	0.05	0.05	0.05	0.05	0.05	0.05	0.05	0.05	0.05	0.05	0.05	0.05	0.05	0.05	0.05	0.05	0.05	0.05	0.05	0.05	0.05	0.05	0.05	0.05	0.05	0.05	0.05	0.05	0.05	0.05	0.05	0.05	0.05	0.05	0.05	0.05	0.05	0.05	0.05	0.05	0.05	0.05	0.05	0.05	0.05	0.05	0.05
100	0.0333333	1	0.05	0.05	0.05	0.05	0.05	0.05	0.05	0.05	0.05	0.05	0.05	0.05	0.05	0.05	0.05	0.05	0.05	0.05	0.05	0.05	0.05	0.05	0.05	0.05	0.05	0.05	0.05	0.05	0.05	0.05	0.05	0.05	0.05	0.05	0.05	0.05	0.05	0.05	0.05	0.05	0.05	0.05	0.05	0.05	0.05	0.05	0.05
200	0.0666667	2	0.05	0.05	0.05	0.05	0.05	0.05	0.05	0.05	0.05	0.05	0.05	0.05	0.05	0.05	0.05	0.05	0.05	0.05	0.05	0.05	0.05	0.05	0.05	0.05	0.05	0.05	0.05	0.05	0.05	0.05	0.05	0.05	0.05	0.05	0.05	0.05	0.05	0.05	0.05	0.05	0.05	0.05	0.05	0.05	0.05	0.05	0.05
300	0.1	3	0.05	0.05	0.05	0.05	0.05	0.05	0.05	0.05	0.05	0.05	0.05	0.05	0.05	0.05	0.05	0.05	0.05	0.05	0.05	0.05	0.05	0.05	0.05	0.05	0.05	0.05	0.05	0.05	0.05	0.05	0.05	0.05	0.05	0.05	0.05	0.05	0.05	0.05	0.05	0.05	0.05	0.05	0.05	0.05	0.05	0.05	0.05
400	0.133333	4	0.05	0.05	0.05	0.05	0.05	0.05	0.05	0.05	0.05	0.05	0.05	0.05	0.05	0.05	0.05	0.05	0.05	0.05	0.05	0.05	0.05	0.05	0.05	0.05	0.05	0.05	0.05	0.05	0.05	0.05	0.05	0.05	0.05	0.05	0.05	0.05	0.05	0.05	0.05	0.05	0.05	0.05	0.05	0.05	0.05	0.05	0.05
500	0.166667	5	0.05	0.05	0.05	0.05	0.05	0.05	0.05	0.05	0.05	0.05	0.05	0.05	0.05	0.05	0.05	0.05	0.05	0.05	0.05	0.05	0.05	0.05	0.05	0.05	0.05	0.05	0.05	0.05	0.05	0.05	0.05	0.05	0.05	0.05	0.05	0.05	0.05	0.05	0.05	0.05	0.05	0.05	0.05	0.05	0.05	0.05	0.05
600	0.2	6	0.05	0.05	0.05	0.05	0.05	0.05	0.05	0.05	0.05	0.05	0.05	0.05	0.05	0.05	0.05	0.05	0.05	0.05	0.05	0.05	0.05	0.05	0.05	0.05	0.05	0.05	0.05	0.05	0.05	0.05	0.05	0.05	0.05	0.05	0.05	0.05	0.05	0.05	0.05	0.05	0.05	0.05	0.05	0.05	0.05	0.05	0.05
700	0.233333	7	0.05	0.05	0.05	0.05	0.05	0.05	0.05	0.05	0.05	0.05	0.05	0.05	0.05	0.05	0.05	0.05	0.05	0.05	0.05	0.05	0.05	0.05	0.05	0.05	0.05	0.05	0.05	0.05	0.05	0.05	0.05	0.05	0.05	0.05	0.05	0.05	0.05	0.05	0.05	0.05	0.05	0.05	0.05	0.05	0.05	0.05	0.05
800	0.266667	8	0.05	0.05	0.05	0.05	0.05	0.05	0.05	0.05	0.05	0.05	0.05	0.05	0.05	0.05	0.05	0.05	0.05	0.05	0.05	0.05	0.05	0.05	0.05	0.05	0.05	0.05	0.05	0.05	0.05	0.05	0.05	0.05	0.05	0.05	0.05	0.05	0.05	0.05	0.05	0.05	0.05	0.05	0.05	0.05	0.05	0.05	0.05
900	0.3	9	0.05	0.05	0.05	0.05	0.05	0.05	0.05	0.05	0.05	0.05	0.05	0.05	0.05	0.05	0.05	0.05	0.05	0.05	0.05	0.05	0.05	0.05	0.05	0.05	0.05	0.05	0.05	0.05	0.05	0.05	0.05	0.05	0.05	0.05	0.05	0.05	0.05	0.05	0.05	0.05	0.05	0.05	0.05	0.05	0.05	0.05	0.05
1000	0.333333	10	0.05	0.05	0.05	0.05	0.05	0.05	0.05	0.05	0.05	0.05	0.05	0.05	0.05	0.05	0.05	0.05	0.05	0.05	0.05	0.05	0.05	0.05	0.05	0.05	0.05	0.05	0.05	0.05	0.05	0.05	0.05	0.05	0.05	0.05	0.05	0.05	0.05	0.05	0.05	0.05	0.05	0.05	0.05	0.05	0.05	0.05	0.05
1100	0.366667	11	0.05	0.05	0.05	0.05	0.05	0.05	0.05	0.05	0.05	0.05	0.05	0.05	0.05	0.05	0.05	0.05	0.05	0.05	0.05	0.05	0.05	0.05	0.05	0.05	0.05	0.05	0.05	0.05	0.05	0.05	0.05	0.05	0.05	0.05	0.05	0.05	0.05	0.05	0.05	0.05	0.05	0.05	0.05	0.05	0.05	0.05	0.05
1200	0.4	12	0.05	0.05	0.05	0.05	0.05	0.05	0.05	0.05	0.05	0.05	0.05	0.05	0.05	0.05	0.05	0.05	0.05	0.05	0.05	0.05	0.05	0.05	0.05	0.05	0.05	0.05	0.05	0.05	0.05	0.05	0.05	0.05	0.05	0.05	0.05	0.05	0.05	0.05	0.05	0.05	0.05	0.05	0.05	0.05	0.05	0.05	0.05
1300	0.433333	13	0.05	0.05	0.05	0.05	0.05	0.05	0.05	0.05	0.05	0.05	0.05	0.05	0.05	0.05	0.05	0.05	0.05	0.05	0.05	0.05	0.05	0.05	0.05	0.05	0.05	0.05	0.05	0.05	0.05	0.05	0.05	0.05	0.05	0.05	0.05	0.05	0.05	0.05	0.05	0.05	0.05	0.05	0.05	0.05	0.05	0.05	0.05
1400	0.466667	14	0.05	0.05	0.05	0.05	0.05	0.05	0.05	0.05	0.05	0.05	0.05	0.05	0.05	0.05	0.05	0.05	0.05	0.05	0.05	0.05	0.05	0.05	0.05	0.05	0.05	0.05	0.05	0.05	0.05	0.05	0.05	0.05	0.05	0.05	0.05	0.05	0.05	0.05	0.05	0.05	0.05	0.05	0.05	0.05	0.05	0.05	0.05
1500	0.5	15	0.05	0.05	0.05	0.05	0.05	0.05	0.05	0.05	0.05	0.05	0.05	0.05	0.05	0.05	0.05	0.05	0.05	0.05	0.05	0.05	0.05	0.05	0.05	0.05	0.05	0.05	0.05	0.05	0.05	0.05	0.05	0.05	0.05	0.05	0.05	0.05	0.05	0.05	0.05	0.05	0.05	0.05	0.05	0.05	0.05	0.05	0.05
1600	0.533333	16	0.05	0.05	0.05	0.05	0.05	0.05	0.05	0.05	0.05	0.05	0.05	0.05	0.05	0.05	0.05	0.05	0.05	0.05	0.05	0.05	0.05	0.05	0.05	0.05	0.05	0.05	0.05	0.05	0.05	0.05	0.05	0.05	0.05	0.05	0.05	0.05	0.05	0.05	0.05	0.05	0.05	0.05	0.05	0.05	0.05	0.05	0.05
1700	0.566667	17	0.05	0.05	0.05	0.05	0.05	0.05	0.05	0.05	0.05	0.05	0.05	0.05	0.05	0.05	0.05	0.05	0.05	0.05	0.05	0.05	0.05	0.05	0.05	0.05	0.05	0.05	0.05	0.05	0.05	0.05	0.05	0.05	0.05	0.05	0.05	0.05	0.05	0.05	0.05	0.05	0.05	0.05	0.05	0.05	0.05	0.05	0.05
1800	0.6	18	0.05	0.05	0.05	0.05	0.05	0.05	0.05	0.05	0.05	0.05	0.05	0.05	0.05	0.05	0.05	0.05	0.05	0.05	0.05	0.05	0.05	0.05	0.05	0.05	0.05	0.05	0.05	0.05	0.05	0.05	0.05	0.05	0.05	0.05	0.05	0.05	0.05	0.05	0.05	0.05	0.05	0.05	0.05	0.05	0.05	0.05	0.05
1900	0.633333	19	0.05	0.05	0.05	0.05	0.05	0.05	0.05	0.05	0.05	0.05	0.05	0.05	0.05	0.05	0.05	0.05	0.05	0.05	0.05	0.05	0.05	0.05	0.05	0.05	0.05	0.05	0.05	0.05	0.05	0.05	0.05	0.05	0.05	0.05	0.05	0.05	0.05	0.05	0.05	0.05	0.05	0.05	0.05	0.05	0.05	0.05	0.05
2000	0.666667	20	0.05	0.05	0.05	0.05	0.05	0.05	0.05	0.05	0.05	0.05	0.05	0.05	0.05	0.05	0.05	0.05	0.05	0.05	0.05	0.05	0.05	0.05	0.05	0.05	0.05	0.05	0.05	0.05	0.05	0.05	0.05	0.05	0.05	0.05	0.05	0.05	0.05	0.05	0.05	0.05	0.05	0.05	0.05	0.05	0.05	0.05	0.05
2100	0.7	21	0.05	0.05	0.05	0.05	0.05	0.05	0.05	0.05	0.05	0.05	0.05	0.05	0.05	0.05	0.05	0.05	0.05	0.05	0.05	0.05	0.05	0.05	0.05	0.05	0.05	0.05	0.05	0.05	0.05	0.05	0.05	0.05	0.05	0.05	0.05	0.05	0.05	0.05	0.05	0.05	0.05	0.05	0.05	0.05	0.05	0.05	0.05
2200	0.733333	22	0.05	0.05	0.05	0.05	0.05	0.05	0.05	0.05	0.05	0.05	0.05	0.05	0.05	0.05	0.05	0.05	0.05	0.05	0.05	0.05	0.05	0.05	0.05	0.05	0.05	0.05	0.05	0.05	0.05	0.05	0.05	0.05	0.05	0.05	0.05	0.05	0.05	0.05	0.05	0.05	0.05	0.05	0.05	0.05	0.05	0.05	0.05
2300	0.766667	23	0.05	0.05	0.05	0.05	0.05	0.05	0.05	0.05	0.05	0.05	0.05	0.05	0.05	0.05	0.05	0.05	0.05	0.05	0.05	0.05	0.05	0.05	0.05	0.05	0.05	0.05	0.05	0.05	0.05	0.05	0.05	0.05	0.05	0.05	0.05	0.05	0.05	0.05	0.05	0.05	0.05	0.05	0.05	0.05	0.05	0.05	0.05
2400	0.8	24	0.05	0.05	0.05	0.05	0.05	0.05	0.05	0.05	0.05	0.05	0.05	0.05	0.05	0.05	0.05	0.05	0.05	0.05	0.05	0.05	0.05	0.05	0.05	0.05	0.05	0.05	0.05	0.05	0.05	0.05	0.05	0.05	0.05	0.05	0.05	0.05	0.05	0.05	0.05	0.05	0.05	0.05	0.05	0.05	0.05	0.05	0.05
2500	0.833333	25	0.05	0.05	0.05	0.05	0.05	0.05	0.05	0.05	0.05	0.05	0.05	0.05	0.05	0.05	0.05	0.05	0.05	0.05	0.05	0.05	0.05	0.05	0.05	0.05	0.05	0.05	0.05	0.05	0.05	0.05	0.05	0.05	0.05	0.05	0.05	0.05	0.05	0.05	0.05	0.05	0.05	0.05	0.05	0.05	0.05	0.05	0.05
2600	0.866667	26	0.05	0.05	0.05	0.05	0.05	0.05	0.05	0.05	0.05	0.05	0.05	0.05	0.05	0.05	0.05	0.05	0.05	0.05	0.05	0.05	0.05	0.05	0.05	0.05	0.05	0.05	0.05	0.05	0.05	0.05	0.05	0.05	0.05	0.05	0.05	0.05	0.05	0.05	0.05	0.05	0.05	0.05	0.05	0.05	0.05	0.05	0.05
2700	0.9	27	0.05	0.05	0.05	0.05	0.05	0.05	0.05	0.05	0.05	0.05	0.05	0.05	0.05	0.05	0.05	0.05	0.05	0.05	0.05	0.05	0.05	0.05	0.05	0.05	0.05	0.05	0.05	0.05	0.05	0.05	0.05	0.05	0.05	0.05	0.05	0.05	0.05	0.05	0.05	0.05	0.05	0.05	0.05	0.05	0.05	0.05	0.05
2800	0.933333	28	0.05	0.05	0.05	0.05	0.05	0.05	0.05	0.05	0.05	0.05	0.05	0.05	0.05	0.05	0.05	0.05	0.05	0.05	0.05	0.05	0.05	0.05	0.05	0.05	0.05	0.05	0.05	0.05	0.05	0.05	0.05	0.05	0.05	0.05	0.05	0.05	0.05	0.05	0.05	0.05	0.05	0.05	0.05	0.05	0.05	0.05	0.05
2900	0.966667	29	0.05	0.05	0.05	0.05	0.05	0.05	0.05	0.05	0.05	0.05	0.05	0.05	0.05	0.05	0.05	0.05	0.05	0.05	0.05	0.05	0.05	0.05	0.05	0.05	0.05	0.05	0.05	0.05	0.05	0.05	0.05	0.05	0.05	0.05	0.05	0.05	0.05	0.05	0.05	0.05	0.05	0.05	0.05	0.05	0.05	0.05	0.05
3000	1	30	0.05	0.05	0.05	0.05	0.05	0.05	0.05	0.05	0.05	0.05	0.05	0.05	0.05	0.05	0.05	0.05	0.05	0.05	0.05	0.05	0.05	0.05	0.05	0.05	0.05	0.05	0.05	0.05	0.05	0.05	0.05	0.05	0.05	0.05	0.05	0.05	0.05	0.05	0.05	0.05	0.05	0.05	0.05	0.05	0.05	0.05	0.05
[truncated: 75 more columns]

## Sheet: Eu
Parameters used in reactive transport modeling
Modal proportions
Phase	Melt source		Source melting mode	Lherzolite matrix	Pyroxenite	Dunite			Densities (kg/m3)
olivine	0.65		0.1	0.65	0.1	1		melt	2800
orthopyroxene	0.24		0.1	0.24	0	0		solid	3300
clinopyroxene	0.06		0.4	0.06	0.75	0		Rho	1.17857
garnet	0.05		0.4	0.05	0.15	0
Partition coefficients
Element	olivine/liq	opx/liq	cpx/liq	garnet/liq		Lherzolite	Pyroxenite	Dunite	Melt source	Melt source
						bulk D	bulk D	bulk D	bulk D	bulk P
La	0.00045	0.00125	0.037	0.007		0.0031625	0.028845	0.00045	0.0031625	0.01777
Ce	0.00065	0.00195	0.069	0.021		0.0060805	0.054965	0.00065	0.0060805	0.03626
Nd	0.00115	0.00435	0.15	0.087		0.0151415	0.125665	0.00115	0.0151415	0.09535
Sm	0.0016	0.0064	0.2	0.217		0.025426	0.18271	0.0016	0.025426	0.1676
Eu	0.00175	0.0083	0.235	0.32		0.0332295	0.224425	0.00175	0.0332295	0.223005
Tb	0.0017	0.01245	0.25	0.725		0.055343	0.29642	0.0017	0.055343	0.391415
Ho	0.0018	0.01745	0.2525	1.465		0.093758	0.409305	0.0018	0.093758	0.688925
Yb	0.00275	0.0388	0.24	4.03		0.227	0.784775	0.00275	0.227	1.71216
Lu	0.00315	0.049	0.235	5.6		0.307907	1.01656	0.00315	0.307907	2.33921
Compositions (ppm)
Element	Matrix comp	Matrix / D	B11		Matrix initial porosity
La	0.206	65.1383	13.7		0.05
Ce	0.722	118.74	31.2
Nd	0.815	53.8256	20.2
Sm	0.299	11.7596	4.66
Eu	0.115	3.46078	1.66
Tb	0.077	1.39132	0.7
Ho	0.12	1.27989	0.81
Yb	0.347	1.52864	1.87
Lu	0.054	0.175377	0.27
	Melt source	0.0332295
	Matrix (CS0)	0.115
	D0	0.0332295
	D1	0.0332295
	Phi0	0.05
	Phi1	0.05
Liquid composition
		t / yr	0	20	40	60	80	100	120	140	160	180	200	220	240	260	280	300	320	340	360	380	400	420	440	460	480	500	520	540	560	580	600	620	640	660	680	700	720	740	760	780	800	820	840	860	880	900	920
		t/tc	0	0.0333333	0.0666667	0.1	0.133333	0.166667	0.2	0.233333	0.266667	0.3	0.333333	0.366667	0.4	0.433333	0.466667	0.5	0.533333	0.566667	0.6	0.633333	0.666667	0.7	0.733333	0.766667	0.8	0.833333	0.866667	0.9	0.933333	0.966667	1	1.03333	1.06667	1.1	1.13333	1.16667	1.2	1.23333	1.26667	1.3	1.33333	1.36667	1.4	1.43333	1.46667	1.5	1.53333
		tc	600
			Timestep j
z / m	z/Z	Column cell i	0	1	2	3	4	5	6	7	8	9	10	11	12	13	14	15	16	17	18	19	20	21	22	23	24	25	26	27	28	29	30	31	32	33	34	35	36	37	38	39	40	41	42	43	44	45	46
0	0	0	0.0332295	0.0332295	0.0332295	0.0332295	0.0332295	0.0332295	0.0332295	0.0332295	0.0332295	0.0332295	0.0332295	0.0332295	0.0332295	0.0332295	0.0332295	0.0332295	0.0332295	0.0332295	0.0332295	0.0332295	0.0332295	0.0332295	0.0332295	0.0332295	0.0332295	0.0332295	0.0332295	0.0332295	0.0332295	0.0332295	0.0332295	0.0332295	0.0332295	0.0332295	0.0332295	0.0332295	0.0332295	0.0332295	0.0332295	0.0332295	0.0332295	0.0332295	0.0332295	0.0332295	0.0332295	0.0332295	0.0332295
100	0.0333333	1		1.49556	0.657117	0.299404	0.14679	0.081679	0.0539	0.0420483	0.036992	0.0348347	0.0339143	0.0335217	0.0333542	0.0332827	0.0332522	0.0332392	0.0332336	0.0332313	0.0332303	0.0332298	0.0332296	0.0332296	0.0332295	0.0332295	0.0332295	0.0332295	0.0332295	0.0332295	0.0332295	0.0332295	0.0332295	0.0332295	0.0332295	0.0332295	0.0332295	0.0332295	0.0332295	0.0332295	0.0332295	0.0332295	0.0332295	0.0332295	0.0332295	0.0332295	0.0332295	0.0332295	0.0332295
200	0.0666667	2			2.334	1.37254	0.757247	0.407235	0.220574	0.12501	0.077443	0.05425	0.043118	0.037841	0.0353645	0.0342118	0.0336791	0.0334343	0.0333224	0.0332715	0.0332484	0.033238	0.0332333	0.0332312	0.0332303	0.0332298	0.0332297	0.0332296	0.0332295	0.0332295	0.0332295	0.0332295	0.0332295	0.0332295	0.0332295	0.0332295	0.0332295	0.0332295	0.0332295	0.0332295	0.0332295	0.0332295	0.0332295	0.0332295	0.0332295	0.0332295	0.0332295	0.0332295	0.0332295
300	0.1	3				2.81473	1.98784	1.28226	0.780557	0.459485	0.26771	0.158618	0.0987777	0.0668646	0.0502236	0.041704	0.0374083	0.0352701	0.0342175	0.0337043	0.0334562	0.0333371	0.0332803	0.0332533	0.0332407	0.0332347	0.0332319	0.0332306	0.03323	0.0332297	0.0332296	0.0332295	0.0332295	0.0332295	0.0332295	0.0332295	0.0332295	0.0332295	0.0332295	0.0332295	0.0332295	0.0332295	0.0332295	0.0332295	0.0332295	0.0332295	0.0332295	0.0332295	0.0332295
400	0.133333	4					3.09036	2.45822	1.78397	1.20865	0.77911	0.485894	0.298247	0.183879	0.116788	0.0786225	0.0574549	0.0459609	0.0398312	0.0366126	0.0349451	0.0340914	0.0336589	0.0334418	0.0333338	0.0332804	0.0332542	0.0332414	0.0332352	0.0332322	0.0332308	0.0332301	0.0332298	0.0332296	0.0332296	0.0332295	0.0332295	0.0332295	0.0332295	0.0332295	0.0332295	0.0332295	0.0332295	0.0332295	0.0332295	0.0332295	0.0332295	0.0332295	0.0332295
500	0.166667	5						3.2484	2.79534	2.21546	1.6382	1.14563	0.767363	0.498391	0.318062	0.202659	0.131541	0.0890631	0.06435	0.0502919	0.0424487	0.0381464	0.0358214	0.0345815	0.0339281	0.0335873	0.0334113	0.0333212	0.0332755	0.0332524	0.0332408	0.0332351	0.0332322	0.0332308	0.0332301	0.0332298	0.0332297	0.0332296	0.0332295	0.0332295	0.0332295	0.0332295	0.0332295	0.0332295	0.0332295	0.0332295	0.0332295	0.0332295	0.0332295
600	0.2	6							3.33901	3.02729	2.56182	2.03225	1.5239	1.09013	0.75085	0.502707	0.330671	0.216498	0.143432	0.0980895	0.0706843	0.0544951	0.0451214	0.0397892	0.0368033	0.0351548	0.034256	0.0337717	0.0335134	0.033377	0.0333055	0.0332684	0.0332493	0.0332395	0.0332345	0.033232	0.0332308	0.0332301	0.0332298	0.0332297	0.0332296	0.0332295	0.0332295	0.0332295	0.0332295	0.0332295	0.0332295	0.0332295	0.0332295
700	0.233333	7								3.39096	3.18245	2.8266	2.37115	1.88537	1.42941	1.04035	0.732087	0.501931	0.338275	0.22656	0.1529	0.105761	0.0763671	0.0584521	0.0477515	0.0414742	0.0378509	0.0357898	0.0346327	0.0339909	0.0336389	0.0334478	0.033345	0.0332901	0.0332611	0.0332459	0.0332379	0.0332338	0.0332317	0.0332306	0.0332301	0.0332298	0.0332296	0.0332296	0.0332295	0.0332295	0.0332295	0.0332295	0.0332295
800	0.266667	8									3.42075	3.28411	3.0218	2.64874	2.21105	1.76289	1.34862	0.995122	0.712346	0.497869	0.342311	0.23371	0.160349	0.112197	0.0813818	0.0620995	0.0502738	0.043151	0.0389304	0.0364662	0.035047	0.0342397	0.0337856	0.033533	0.0333937	0.0333177	0.0332765	0.0332544	0.0332426	0.0332363	0.0332331	0.0332313	0.0332304	0.03323	0.0332297	0.0332296	0.0332296	0.0332295	0.0332295
900	0.3	9										3.43783	3.34969	3.16169	2.86759	2.49116	2.0736	1.65792	1.2779	0.953633	0.692316	0.491637	0.343752	0.238596	0.166124	0.117536	0.085751	0.0654098	0.0526475	0.0447826	0.0400143	0.0371663	0.0354883	0.034512	0.0339507	0.0336313	0.0334515	0.0333512	0.0332957	0.0332652	0.0332487	0.0332397	0.0332349	0.0332324	0.033231	0.0332303	0.0332299	0.0332297	0.0332296
1000	0.333333	10											3.44762	3.39147	3.25972	3.03489	2.72313	2.35072	1.9535	1.56613	1.21495	0.915292	0.672385	0.48396	0.343278	0.241705	0.170511	0.121913	0.0895163	0.0683772	0.054849	0.0463434	0.0410816	0.0378746	0.0359466	0.0348022	0.0341309	0.0337414	0.0335176	0.0333904	0.0333186	0.0332785	0.0332563	0.033244	0.0332373	0.0332337	0.0332317	0.0332307	0.0332301
1100	0.366667	11												3.45323	3.41782	3.32718	3.15959	2.90934	2.58905	2.22465	1.84708	1.48464	1.1582	0.879653	0.652778	0.475323	0.341375	0.243409	0.173748	0.125453	0.0927279	0.0710096	0.056867	0.0478163	0.0421161	0.0385788	0.0364135	0.0351047	0.034323	0.0338613	0.0335913	0.033435	0.0333453	0.0332942	0.0332655	0.0332493	0.0332404	0.0332354	0.0332327
1200	0.4	12													3.45645	3.4343	3.37288	3.25059	3.05493	2.78781	2.46492	2.11067	1.75173	1.41142	1.10653	0.846366	0.633624	0.46606	0.338401	0.243995	0.176028	0.128267	0.0954379	0.0733228	0.0586984	0.0491908	0.0431063	0.0392689	0.0368813	0.0354145	0.0345239	0.0339892	0.0336714	0.0334844	0.0333754	0.0333123	0.0332762	0.0332557	0.0332441
1300	0.433333	13														3.4583	3.44454	3.40345	3.31581	3.16623	2.94926	2.67156	2.34997	2.00696	1.66551	1.34501	1.05911	0.815152	0.614997	0.456407	0.334619	0.243689	0.177511	0.130453	0.0976969	0.0753367	0.0603457	0.0504613	0.044044	0.0399372	0.0373441	0.0357271	0.0347306	0.0341233	0.033757	0.0335382	0.0334087	0.0333327	0.0332885
1400	0.466667	14															3.45936	3.45086	3.42368	3.36183	3.24968	3.07743	2.84472	2.56105	2.24336	1.91204	1.58693	1.2843	1.01531	0.785785	0.596933	0.446532	0.33023	0.242667	0.178328	0.132097	0.099553	0.0770731	0.0618149	0.0516258	0.044924	0.040578	0.0377967	0.0360387	0.0349405	0.0342619	0.033847	0.0335957	0.0334449
1500	0.5	15																3.45996	3.45475	3.43693	3.39387	3.3112	3.17717	2.98655	2.74259	2.45635	2.14426	1.82471	1.51486	1.22844	0.974637	0.758076	0.579449	0.436557	0.325388	0.24107	0.178589	0.133273	0.10105	0.0785542	0.0631145	0.0526848	0.0457432	0.041187	0.0382352	0.0363461	0.0351511	0.0344034	0.0339403
1600	0.533333	16																	3.46031	3.45712	3.44555	3.41592	3.35588	3.25341	3.10041	2.89525	2.6436	2.3573	2.05193	1.744	1.44839	1.17676	0.936704	0.731868	0.562548	0.42657	0.320211	0.239011	0.178385	0.134044	0.102228	0.0798021	0.0642541	0.0536407	0.0465002	0.0417614	0.0386565	0.0366467	0.0353605
1700	0.566667	17																		3.46051	3.45857	3.4511	3.43093	3.3879	3.31079	3.19016	3.02107	2.80464	2.54815	2.26364	1.9657	1.6691	1.38681	1.12874	0.901188	0.707025	0.546223	0.416637	0.314793	0.236582	0.177791	0.134466	0.103124	0.0808375	0.0652439	0.054497	0.0471949	0.0422993	0.0390583
1800	0.6	18																			3.46063	3.45945	3.45466	3.44105	3.41058	3.35336	3.25979	3.12292	2.94043	2.71552	2.45643	2.17506	1.88496	1.59934	1.32952	1.08393	0.867827	0.683432	0.530462	0.406806	0.309206	0.233858	0.176871	0.134587	0.103769	0.0816804	0.0660945	0.0552582	0.0478281
1900	0.633333	19																				3.46069	3.45998	3.45693	3.44783	3.42647	3.38455	3.31302	3.20402	3.05289	2.85945	2.62837	2.36846	2.09124	1.80921	1.53417	1.27602	1.04198	0.836402	0.660988	0.51525	0.397113	0.303509	0.2309	0.175678	0.134448	0.104193	0.082349	0.0668162
2000	0.666667	20																					3.46073	3.4603	3.45837	3.45232	3.4375	3.40714	3.35318	3.26766	3.14452	2.98107	2.77885	2.54355	2.28421	2.01186	1.73797	1.47311	1.22591	1.00258	0.806726	0.639606	0.50057	0.387583	0.297747	0.227757	0.174258	0.134086	0.104422
2100	0.7	21																						3.46075	3.46049	3.45927	3.45529	3.44509	3.42333	3.38311	3.31691	3.21807	3.08218	2.90826	2.69915	2.46124	2.20359	1.93662	1.67086	1.41575	1.17886	0.965491	0.778641	0.619206	0.486403	0.378235	0.291957	0.224473	0.172648
2200	0.733333	22																							3.46076	3.46061	3.45984	3.45723	3.45027	3.43482	3.40517	3.35457	3.2763	3.165	3.0178	2.8351	2.62075	2.38156	2.12645	1.86523	1.60752	1.36174	1.13455	0.930484	0.75201	0.599721	0.47273	0.369082	0.286169
2300	0.766667	23																								3.46077	3.46068	3.4602	3.4585	3.45378	3.44291	3.42127	3.38303	3.32184	3.23191	3.10915	2.95202	2.76208	2.54391	2.30455	2.05267	1.79743	1.54762	1.31078	1.09273	0.897376	0.726712	0.581089	0.459532
2400	0.8	24																									3.46077	3.46072	3.46042	3.45932	3.45614	3.44856	3.43291	3.40431	3.35702	3.28529	3.1843	3.05112	2.8854	2.6896	2.46883	2.23022	1.98208	1.73298	1.49091	1.26261	1.0532	0.866005	0.702645
2500	0.833333	25																										3.46078	3.46074	3.46056	3.45985	3.45772	3.45247	3.44126	3.42007	3.38392	3.32737	3.24534	3.13398	2.99145	2.81838	2.61796	2.39564	2.15852	1.91453	1.67164	1.43712	1.21699	1.01575
2600	0.866667	26																											3.46078	3.46076	3.46064	3.46019	3.45877	3.45516	3.44719	3.43164	3.40428	3.36018	3.29434	3.20239	3.08145	2.93062	2.75135	2.5474	2.32443	2.08941	1.84988	1.61322	1.38604
2700	0.9	27																												3.46078	3.46077	3.4607	3.4604	3.45947	3.457	3.45137	3.44006	3.41955	3.38551	3.33323	3.25822	3.15686	3.02714	2.86902	2.68462	2.4781	2.25524	2.02282	1.78797
2800	0.933333	28																													3.46078	3.46077	3.46073	3.46054	3.45993	3.45825	3.45431	3.44614	3.43089	3.40487	3.3638	3.30326	3.21932	3.10913	2.97146	2.807	2.61842	2.41019	2.18809
2900	0.966667	29																														3.46078	3.46078	3.46075	3.46063	3.46023	3.45909	3.45635	3.45049	3.43925	3.41954	3.38758	3.33923	3.27048	3.17797	3.05957	2.91475	2.74485	2.55297
3000	1	30																															3.46078	3.46078	3.46076	3.46069	3.46042	3.45966	3.45776	3.45359	3.44537	3.43056	3.40592	3.36768	3.31195	3.23513	3.13447	3.00849	2.85733
Solid Composition			Timestep j
		Column cell i	0	1	2	3	4	5	6	7	8	9	10	11	12	13	14	15	16	17	18	19	20	21	22	23	24	25	26	27	28	29	30
0	0	0	0.0011042	0.0011042	0.0011042	0.0011042	0.0011042	0.0011042	0.0011042	0.0011042	0.0011042	0.0011042	0.0011042	0.0011042	0.0011042	0.0011042	0.0011042	0.0011042	0.0011042	0.0011042	0.0011042	0.0011042	0.0011042	0.0011042	0.0011042	0.0011042	0.0011042	0.0011042	0.0011042	0.0011042	0.0011042	0.0011042	0.0011042	0.0011042	0.0011042	0.0011042	0.0011042	0.0011042	0.0011042	0.0011042	0.0011042	0.0011042	0.0011042	0.0011042	0.0011042	0.0011042	0.0011042	0.0011042	0.0011042
100	0.0333333	1	0	0.0496966	0.0218357	0.00994906	0.00487777	0.00271415	0.00179107	0.00139725	0.00122922	0.00115754	0.00112696	0.00111391	0.00110834	0.00110597	0.00110495	0.00110452	0.00110434	0.00110426	0.00110422	0.00110421	0.0011042	0.0011042	0.0011042	0.0011042	0.0011042	0.0011042	0.0011042	0.0011042	0.0011042	0.0011042	0.0011042	0.0011042	0.0011042	0.0011042	0.0011042	0.0011042	0.0011042	0.0011042	0.0011042	0.0011042	0.0011042	0.0011042	0.0011042	0.0011042	0.0011042	0.0011042	0.0011042
200	0.0666667	2	0	0	0.0775576	0.0456089	0.0251629	0.0135322	0.00732957	0.00415401	0.00257339	0.0018027	0.00143279	0.00125744	0.00117514	0.00113684	0.00111914	0.00111101	0.00110729	0.0011056	0.00110483	0.00110448	0.00110433	0.00110426	0.00110422	0.00110421	0.0011042	0.0011042	0.0011042	0.0011042	0.0011042	0.0011042	0.0011042	0.0011042	0.0011042	0.0011042	0.0011042	0.0011042	0.0011042	0.0011042	0.0011042	0.0011042	0.0011042	0.0011042	0.0011042	0.0011042	0.0011042	0.0011042	0.0011042
300	0.1	3	0	0	0	0.093532	0.0660548	0.042609	0.0259375	0.0152685	0.00889587	0.00527081	0.00328233	0.00222188	0.00166891	0.0013858	0.00124306	0.00117201	0.00113703	0.00111998	0.00111173	0.00110777	0.00110589	0.00110499	0.00110457	0.00110437	0.00110428	0.00110424	0.00110422	0.00110421	0.0011042	0.0011042	0.0011042	0.0011042	0.0011042	0.0011042	0.0011042	0.0011042	0.0011042	0.0011042	0.0011042	0.0011042	0.0011042	0.0011042	0.0011042	0.0011042	0.0011042	0.0011042	0.0011042
400	0.133333	4	0	0	0	0	0.102691	0.0816853	0.0592805	0.040163	0.0258894	0.016146	0.0099106	0.00611021	0.0038808	0.00261259	0.0019092	0.00152726	0.00132357	0.00121662	0.00116121	0.00113284	0.00111847	0.00111125	0.00110766	0.00110589	0.00110502	0.0011046	0.00110439	0.00110429	0.00110424	0.00110422	0.00110421	0.0011042	0.0011042	0.0011042	0.0011042	0.0011042	0.0011042	0.0011042	0.0011042	0.0011042	0.0011042	0.0011042	0.0011042	0.0011042	0.0011042	0.0011042	0.0011042
500	0.166667	5	0	0	0	0	0	0.107943	0.0928877	0.0736186	0.0544365	0.0380687	0.0254991	0.0165613	0.010569	0.00673427	0.00437106	0.00295952	0.00213832	0.00167118	0.00141055	0.00126759	0.00119033	0.00114913	0.00112741	0.00111609	0.00111024	0.00110725	0.00110573	0.00110496	0.00110458	0.00110439	0.00110429	0.00110424	0.00110422	0.00110421	0.0011042	0.0011042	0.0011042	0.0011042	0.0011042	0.0011042	0.0011042	0.0011042	0.0011042	0.0011042	0.0011042	0.0011042	0.0011042
600	0.2	6	0	0	0	0	0	0	0.110954	0.100595	0.085128	0.0675307	0.0506384	0.0362245	0.0249504	0.0167047	0.010988	0.00719413	0.00476617	0.00325947	0.0023488	0.00181085	0.00149936	0.00132217	0.00122296	0.00116818	0.00113831	0.00112222	0.00111363	0.0011091	0.00110673	0.00110549	0.00110486	0.00110453	0.00110437	0.00110428	0.00110424	0.00110422	0.00110421	0.0011042	0.0011042	0.0011042	0.0011042	0.0011042	0.0011042	0.0011042	0.0011042	0.0011042	0.0011042
700	0.233333	7	0	0	0	0	0	0	0	0.11268	0.105751	0.0939266	0.0787922	0.0626499	0.0474986	0.0345704	0.0243269	0.0166789	0.0112407	0.00752847	0.00508079	0.00351438	0.00253764	0.00194233	0.00158676	0.00137817	0.00125777	0.00118928	0.00115083	0.0011295	0.0011178	0.00111145	0.00110804	0.00110621	0.00110525	0.00110474	0.00110448	0.00110434	0.00110427	0.00110424	0.00110422	0.00110421	0.0011042	0.0011042	0.0011042	0.0011042	0.0011042	0.0011042	0.0011042
800	0.266667	8	0	0	0	0	0	0	0	0	0.11367	0.109129	0.100413	0.0880164	0.0734723	0.05858	0.0448138	0.0330674	0.0236709	0.0165439	0.0113748	0.00776607	0.00532832	0.00372825	0.00270428	0.00206354	0.00167057	0.00143389	0.00129364	0.00121175	0.00116459	0.00113777	0.00112268	0.00111428	0.00110966	0.00110713	0.00110576	0.00110503	0.00110463	0.00110443	0.00110432	0.00110426	0.00110423	0.00110422	0.00110421	0.0011042	0.0011042	0.0011042	0.0011042
900	0.3	9	0	0	0	0	0	0	0	0	0	0.114237	0.111309	0.105061	0.0952885	0.0827799	0.0689046	0.0550919	0.0424639	0.0316888	0.0230053	0.0163368	0.0114227	0.00792842	0.00552021	0.00390567	0.00284946	0.00217353	0.00174945	0.0014881	0.00132966	0.00123502	0.00117926	0.00114682	0.00112816	0.00111755	0.00111158	0.00110824	0.0011064	0.00110539	0.00110484	0.00110454	0.00110438	0.00110429	0.00110425	0.00110423	0.00110421	0.00110421	0.0011042
1000	0.333333	10	0	0	0	0	0	0	0	0	0	0	0.114563	0.112697	0.108319	0.100848	0.0904884	0.0781131	0.0649137	0.0520419	0.0403722	0.0304147	0.022343	0.0160817	0.011407	0.00803173	0.00566601	0.00405111	0.00297458	0.00227214	0.0018226	0.00153997	0.00136512	0.00125855	0.00119449	0.00115646	0.00113415	0.00112121	0.00111377	0.00110955	0.00110716	0.00110583	0.00110509	0.00110468	0.00110446	0.00110434	0.00110427	0.00110424	0.00110422
1100	0.366667	11	0	0	0	0	0	0	0	0	0	0	0	0.114749	0.113573	0.11056	0.104992	0.096676	0.0860328	0.0739239	0.0613776	0.0493339	0.0384864	0.0292304	0.0216915	0.0157947	0.0113437	0.00808835	0.00577356	0.00416874	0.0030813	0.00235961	0.00188966	0.00158891	0.0013995	0.00128195	0.00121	0.00116651	0.00114054	0.00112519	0.00111622	0.00111103	0.00110805	0.00110635	0.00110539	0.00110486	0.00110456	0.0011044	0.00110431
1200	0.4	12	0	0	0	0	0	0	0	0	0	0	0	0	0.114856	0.11412	0.112079	0.108015	0.101514	0.0926376	0.0819079	0.0701367	0.0582092	0.0469009	0.0367694	0.0281243	0.021055	0.015487	0.0112449	0.00810784	0.00584931	0.00426225	0.00317135	0.00243648	0.00195052	0.00163458	0.0014324	0.00130489	0.00122555	0.00117681	0.00114721	0.00112944	0.00111888	0.00111267	0.00110905	0.00110695	0.00110575	0.00110507	0.00110468
1300	0.433333	13	0	0	0	0	0	0	0	0	0	0	0	0	0	0.114918	0.11446	0.113095	0.110183	0.105212	0.0980025	0.0887745	0.0780883	0.0666904	0.0553439	0.044694	0.0351936	0.0270871	0.020436	0.0151662	0.0111192	0.00809766	0.00589859	0.0043349	0.00324642	0.0025034	0.00200526	0.0016768	0.00146356	0.00132709	0.00124092	0.00118719	0.00115408	0.0011339	0.00112173	0.00111446	0.00111015	0.00110763	0.00110616
1400	0.466667	14	0	0	0	0	0	0	0	0	0	0	0	0	0	0	0.114953	0.11467	0.113767	0.111712	0.107985	0.102262	0.0945286	0.0851024	0.0745457	0.0635361	0.0527328	0.0426765	0.0337382	0.0261112	0.0198358	0.014838	0.0109734	0.00806369	0.00592575	0.00438953	0.0033081	0.0025611	0.00205408	0.0017155	0.0014928	0.00134839	0.00125596	0.00119755	0.00116106	0.00113851	0.00112472	0.00111637	0.00111136
1500	0.5	15	0	0	0	0	0	0	0	0	0	0	0	0	0	0	0	0.114973	0.114799	0.114208	0.112777	0.11003	0.105576	0.0992417	0.0911348	0.0816233	0.0712528	0.0606342	0.050338	0.0408203	0.0323867	0.0251905	0.0192548	0.0145066	0.0108125	0.00801062	0.00593443	0.00442859	0.00335785	0.00261032	0.00209726	0.00175069	0.00152002	0.00136862	0.00127054	0.00120776	0.00116805	0.00114321	0.00112782
1600	0.533333	16	0	0	0	0	0	0	0	0	0	0	0	0	0	0	0	0	0.114984	0.114878	0.114494	0.113509	0.111514	0.108109	0.103025	0.0962076	0.0878455	0.0783319	0.0681847	0.0579521	0.0481294	0.0391032	0.0311262	0.0243196	0.0186932	0.0141747	0.0106405	0.00794221	0.00592764	0.00445422	0.003397	0.00265178	0.00213513	0.00178245	0.00154518	0.00138771	0.00128454	0.00121775	0.00117501
1700	0.566667	17	0	0	0	0	0	0	0	0	0	0	0	0	0	0	0	0	0	0.114991	0.114926	0.114678	0.114008	0.112578	0.110016	0.106008	0.100389	0.0931969	0.0846739	0.0752197	0.0653191	0.0554632	0.046083	0.0375074	0.029946	0.0234941	0.0181507	0.0138446	0.0104604	0.0078615	0.0059079	0.00446825	0.00342676	0.00268619	0.00216802	0.00181091	0.00156826	0.00140559	0.00129789
1800	0.6	18	0	0	0	0	0	0	0	0	0	0	0	0	0	0	0	0	0	0	0.114995	0.114956	0.114797	0.114345	0.113332	0.111431	0.108321	0.103773	0.0977091	0.0902352	0.0816259	0.0722762	0.0626363	0.0531453	0.0441791	0.0360184	0.0288375	0.0227101	0.017627	0.013518	0.0102748	0.00777098	0.00587733	0.00447227	0.0034482	0.0027142	0.00219629	0.0018362	0.0015893
1900	0.633333	19	0	0	0	0	0	0	0	0	0	0	0	0	0	0	0	0	0	0	0	0.114997	0.114973	0.114872	0.11457	0.11386	0.112467	0.11009	0.106468	0.101446	0.0950182	0.0873396	0.0787029	0.0694909	0.060119	0.0509797	0.0424015	0.0346244	0.0277932	0.0219643	0.0171215	0.0131959	0.0100854	0.00767268	0.00583769	0.00446765	0.00346229	0.00273641	0.00222027
2000	0.666667	20	0	0	0	0	0	0	0	0	0	0	0	0	0	0	0	0	0	0	0	0	0.114998	0.114984	0.11492	0.114719	0.114226	0.113218	0.111424	0.108583	0.104491	0.0990596	0.0923398	0.0845209	0.0759033	0.0668532	0.057752	0.0489506	0.0407365	0.0333154	0.0268071	0.0212538	0.0166337	0.0128792	0.00989398	0.00756826	0.00579049	0.00445559	0.00346988
2100	0.7	21	0	0	0	0	0	0	0	0	0	0	0	0	0	0	0	0	0	0	0	0	0	0.114999	0.11499	0.11495	0.114818	0.114479	0.113756	0.112419	0.110219	0.106935	0.102419	0.0966402	0.0896915	0.0817859	0.0732241	0.064353	0.0555219	0.0470445	0.0391728	0.0320828	0.0258739	0.0205759	0.0161629	0.0125686	0.00970158	0.00745912	0.00573702
2200	0.733333	22	0	0	0	0	0	0	0	0	0	0	0	0	0	0	0	0	0	0	0	0	0	0	0.114999	0.114994	0.114969	0.114882	0.114651	0.114138	0.113152	0.111471	0.10887	0.105171	0.10028	0.0942089	0.087086	0.0791381	0.0706609	0.0619808	0.0534169	0.0452499	0.0377004	0.0309195	0.0249889	0.0199284	0.0157086	0.0122644	0.00950924
2300	0.766667	23	0	0	0	0	0	0	0	0	0	0	0	0	0	0	0	0	0	0	0	0	0	0	0	0.115	0.114997	0.114981	0.114924	0.114767	0.114406	0.113687	0.112416	0.110383	0.107395	0.103315	0.0980942	0.0917825	0.0845327	0.0765792	0.068209	0.0597278	0.0514268	0.0435566	0.036311	0.0298194	0.0241483	0.0193093	0.01527
2400	0.8	24	0	0	0	0	0	0	0	0	0	0	0	0	0	0	0	0	0	0	0	0	0	0	0	0	0.115	0.114998	0.114988	0.114951	0.114846	0.114594	0.114074	0.113124	0.111552	0.109169	0.105813	0.101387	0.0958803	0.089374	0.082038	0.074109	0.0658634	0.057586	0.0495421	0.0419559	0.0349973	0.0287769	0.0233485
2500	0.833333	25	0	0	0	0	0	0	0	0	0	0	0	0	0	0	0	0	0	0	0	0	0	0	0	0	0	0.115	0.114999	0.114993	0.114969	0.114898	0.114724	0.114351	0.113647	0.112446	0.110567	0.107841	0.104141	0.0994045	0.0936534	0.0869936	0.0796061	0.0717266	0.0636189	0.0555478	0.0477548	0.0404401	0.0337529
2600	0.866667	26	0	0	0	0	0	0	0	0	0	0	0	0	0	0	0	0	0	0	0	0	0	0	0	0	0	0	0.115	0.114999	0.114995	0.11498	0.114933	0.114813	0.114548	0.114032	0.113123	0.111657	0.109469	0.106414	0.102395	0.0973829	0.0914261	0.084649	0.0772398	0.0694301	0.0614706	0.0536065	0.0460574
2700	0.9	27	0	0	0	0	0	0	0	0	0	0	0	0	0	0	0	0	0	0	0	0	0	0	0	0	0	0	0	0.115	0.115	0.114997	0.114988	0.114956	0.114874	0.114687	0.114311	0.11363	0.112499	0.110762	0.108269	0.104901	0.10059	0.095336	0.0892085	0.0823461	0.0749406	0.0672174	0.0594134
2800	0.933333	28	0	0	0	0	0	0	0	0	0	0	0	0	0	0	0	0	0	0	0	0	0	0	0	0	0	0	0	0	0.115	0.115	0.114998	0.114992	0.114972	0.114916	0.114785	0.114513	0.114007	0.113142	0.111777	0.109766	0.106977	0.103315	0.0987401	0.093275	0.0870088	0.0800894	0.0727091
2900	0.966667	29	0	0	0	0	0	0	0	0	0	0	0	0	0	0	0	0	0	0	0	0	0	0	0	0	0	0	0	0	0	0.115	0.115	0.114999	0.114995	0.114982	0.114944	0.114853	0.114658	0.114285	0.11363	0.112568	0.110961	0.108676	0.105602	0.101668	0.0968557	0.0912099	0.0848338
3000	1	30	0	0	0	0	0	0	0	0	0	0	0	0	0	0	0	0	0	0	0	0	0	0	0	0	0	0	0	0	0	0	0.115	0.115	0.114999	0.114997	0.114988	0.114963	0.1149	0.114761	0.114488	0.113996	0.113177	0.111906	0.110055	0.107502	0.104157	0.0999707	0.0949476
Partition coefficient
			Timestep j
		Column cell i	0	1	2	3	4	5	6	7	8	9	10	11	12	13	14	15	16	17	18	19	20	21	22	23	24	25	26	27	28	29	30
0	0	0	0.0332295	0.0332295	0.0332295	0.0332295	0.0332295	0.0332295	0.0332295	0.0332295	0.0332295	0.0332295	0.0332295	0.0332295	0.0332295	0.0332295	0.0332295	0.0332295	0.0332295	0.0332295	0.0332295	0.0332295	0.0332295	0.0332295	0.0332295	0.0332295	0.0332295	0.0332295	0.0332295	0.0332295	0.0332295	0.0332295	0.0332295	0.0332295	0.0332295	0.0332295	0.0332295	0.0332295	0.0332295	0.0332295	0.0332295	0.0332295	0.0332295	0.0332295	0.0332295	0.0332295	0.0332295	0.0332295	0.0332295
100	0.0333333	1		0.0332295	0.0332295	0.0332295	0.0332295	0.0332295	0.0332295	0.0332295	0.0332295	0.0332295	0.0332295	0.0332295	0.0332295	0.0332295	0.0332295	0.0332295	0.0332295	0.0332295	0.0332295	0.0332295	0.0332295	0.0332295	0.0332295	0.0332295	0.0332295	0.0332295	0.0332295	0.0332295	0.0332295	0.0332295	0.0332295	0.0332295	0.0332295	0.0332295	0.0332295	0.0332295	0.0332295	0.0332295	0.0332295	0.0332295	0.0332295	0.0332295	0.0332295	0.0332295	0.0332295	0.0332295	0.0332295
200	0.0666667	2			0.0332295	0.0332295	0.0332295	0.0332295	0.0332295	0.0332295	0.0332295	0.0332295	0.0332295	0.0332295	0.0332295	0.0332295	0.0332295	0.0332295	0.0332295	0.0332295	0.0332295	0.0332295	0.0332295	0.0332295	0.0332295	0.0332295	0.0332295	0.0332295	0.0332295	0.0332295	0.0332295	0.0332295	0.0332295	0.0332295	0.0332295	0.0332295	0.0332295	0.0332295	0.0332295	0.0332295	0.0332295	0.0332295	0.0332295	0.0332295	0.0332295	0.0332295	0.0332295	0.0332295	0.0332295
300	0.1	3				0.0332295	0.0332295	0.0332295	0.0332295	0.0332295	0.0332295	0.0332295	0.0332295	0.0332295	0.0332295	0.0332295	0.0332295	0.0332295	0.0332295	0.0332295	0.0332295	0.0332295	0.0332295	0.0332295	0.0332295	0.0332295	0.0332295	0.0332295	0.0332295	0.0332295	0.0332295	0.0332295	0.0332295	0.0332295	0.0332295	0.0332295	0.0332295	0.0332295	0.0332295	0.0332295	0.0332295	0.0332295	0.0332295	0.0332295	0.0332295	0.0332295	0.0332295	0.0332295	0.0332295
400	0.133333	4					0.0332295	0.0332295	0.0332295	0.0332295	0.0332295	0.0332295	0.0332295	0.0332295	0.0332295	0.0332295	0.0332295	0.0332295	0.0332295	0.0332295	0.0332295	0.0332295	0.0332295	0.0332295	0.0332295	0.0332295	0.0332295	0.0332295	0.0332295	0.0332295	0.0332295	0.0332295	0.0332295	0.0332295	0.0332295	0.0332295	0.0332295	0.0332295	0.0332295	0.0332295	0.0332295	0.0332295	0.0332295	0.0332295	0.0332295	0.0332295	0.0332295	0.0332295	0.0332295
500	0.166667	5						0.0332295	0.0332295	0.0332295	0.0332295	0.0332295	0.0332295	0.0332295	0.0332295	0.0332295	0.0332295	0.0332295	0.0332295	0.0332295	0.0332295	0.0332295	0.0332295	0.0332295	0.0332295	0.0332295	0.0332295	0.0332295	0.0332295	0.0332295	0.0332295	0.0332295	0.0332295	0.0332295	0.0332295	0.0332295	0.0332295	0.0332295	0.0332295	0.0332295	0.0332295	0.0332295	0.0332295	0.0332295	0.0332295	0.0332295	0.0332295	0.0332295	0.0332295
600	0.2	6							0.0332295	0.0332295	0.0332295	0.0332295	0.0332295	0.0332295	0.0332295	0.0332295	0.0332295	0.0332295	0.0332295	0.0332295	0.0332295	0.0332295	0.0332295	0.0332295	0.0332295	0.0332295	0.0332295	0.0332295	0.0332295	0.0332295	0.0332295	0.0332295	0.0332295	0.0332295	0.0332295	0.0332295	0.0332295	0.0332295	0.0332295	0.0332295	0.0332295	0.0332295	0.0332295	0.0332295	0.0332295	0.0332295	0.0332295	0.0332295	0.0332295
700	0.233333	7								0.0332295	0.0332295	0.0332295	0.0332295	0.0332295	0.0332295	0.0332295	0.0332295	0.0332295	0.0332295	0.0332295	0.0332295	0.0332295	0.0332295	0.0332295	0.0332295	0.0332295	0.0332295	0.0332295	0.0332295	0.0332295	0.0332295	0.0332295	0.0332295	0.0332295	0.0332295	0.0332295	0.0332295	0.0332295	0.0332295	0.0332295	0.0332295	0.0332295	0.0332295	0.0332295	0.0332295	0.0332295	0.0332295	0.0332295	0.0332295
800	0.266667	8									0.0332295	0.0332295	0.0332295	0.0332295	0.0332295	0.0332295	0.0332295	0.0332295	0.0332295	0.0332295	0.0332295	0.0332295	0.0332295	0.0332295	0.0332295	0.0332295	0.0332295	0.0332295	0.0332295	0.0332295	0.0332295	0.0332295	0.0332295	0.0332295	0.0332295	0.0332295	0.0332295	0.0332295	0.0332295	0.0332295	0.0332295	0.0332295	0.0332295	0.0332295	0.0332295	0.0332295	0.0332295	0.0332295	0.0332295
900	0.3	9										0.0332295	0.0332295	0.0332295	0.0332295	0.0332295	0.0332295	0.0332295	0.0332295	0.0332295	0.0332295	0.0332295	0.0332295	0.0332295	0.0332295	0.0332295	0.0332295	0.0332295	0.0332295	0.0332295	0.0332295	0.0332295	0.0332295	0.0332295	0.0332295	0.0332295	0.0332295	0.0332295	0.0332295	0.0332295	0.0332295	0.0332295	0.0332295	0.0332295	0.0332295	0.0332295	0.0332295	0.0332295	0.0332295
1000	0.333333	10											0.0332295	0.0332295	0.0332295	0.0332295	0.0332295	0.0332295	0.0332295	0.0332295	0.0332295	0.0332295	0.0332295	0.0332295	0.0332295	0.0332295	0.0332295	0.0332295	0.0332295	0.0332295	0.0332295	0.0332295	0.0332295	0.0332295	0.0332295	0.0332295	0.0332295	0.0332295	0.0332295	0.0332295	0.0332295	0.0332295	0.0332295	0.0332295	0.0332295	0.0332295	0.0332295	0.0332295	0.0332295
1100	0.366667	11												0.0332295	0.0332295	0.0332295	0.0332295	0.0332295	0.0332295	0.0332295	0.0332295	0.0332295	0.0332295	0.0332295	0.0332295	0.0332295	0.0332295	0.0332295	0.0332295	0.0332295	0.0332295	0.0332295	0.0332295	0.0332295	0.0332295	0.0332295	0.0332295	0.0332295	0.0332295	0.0332295	0.0332295	0.0332295	0.0332295	0.0332295	0.0332295	0.0332295	0.0332295	0.0332295	0.0332295
1200	0.4	12													0.0332295	0.0332295	0.0332295	0.0332295	0.0332295	0.0332295	0.0332295	0.0332295	0.0332295	0.0332295	0.0332295	0.0332295	0.0332295	0.0332295	0.0332295	0.0332295	0.0332295	0.0332295	0.0332295	0.0332295	0.0332295	0.0332295	0.0332295	0.0332295	0.0332295	0.0332295	0.0332295	0.0332295	0.0332295	0.0332295	0.0332295	0.0332295	0.0332295	0.0332295	0.0332295
1300	0.433333	13														0.0332295	0.0332295	0.0332295	0.0332295	0.0332295	0.0332295	0.0332295	0.0332295	0.0332295	0.0332295	0.0332295	0.0332295	0.0332295	0.0332295	0.0332295	0.0332295	0.0332295	0.0332295	0.0332295	0.0332295	0.0332295	0.0332295	0.0332295	0.0332295	0.0332295	0.0332295	0.0332295	0.0332295	0.0332295	0.0332295	0.0332295	0.0332295	0.0332295	0.0332295
1400	0.466667	14															0.0332295	0.0332295	0.0332295	0.0332295	0.0332295	0.0332295	0.0332295	0.0332295	0.0332295	0.0332295	0.0332295	0.0332295	0.0332295	0.0332295	0.0332295	0.0332295	0.0332295	0.0332295	0.0332295	0.0332295	0.0332295	0.0332295	0.0332295	0.0332295	0.0332295	0.0332295	0.0332295	0.0332295	0.0332295	0.0332295	0.0332295	0.0332295	0.0332295
1500	0.5	15																0.0332295	0.0332295	0.0332295	0.0332295	0.0332295	0.0332295	0.0332295	0.0332295	0.0332295	0.0332295	0.0332295	0.0332295	0.0332295	0.0332295	0.0332295	0.0332295	0.0332295	0.0332295	0.0332295	0.0332295	0.0332295	0.0332295	0.0332295	0.0332295	0.0332295	0.0332295	0.0332295	0.0332295	0.0332295	0.0332295	0.0332295	0.0332295
1600	0.533333	16																	0.0332295	0.0332295	0.0332295	0.0332295	0.0332295	0.0332295	0.0332295	0.0332295	0.0332295	0.0332295	0.0332295	0.0332295	0.0332295	0.0332295	0.0332295	0.0332295	0.0332295	0.0332295	0.0332295	0.0332295	0.0332295	0.0332295	0.0332295	0.0332295	0.0332295	0.0332295	0.0332295	0.0332295	0.0332295	0.0332295	0.0332295
1700	0.566667	17																		0.0332295	0.0332295	0.0332295	0.0332295	0.0332295	0.0332295	0.0332295	0.0332295	0.0332295	0.0332295	0.0332295	0.0332295	0.0332295	0.0332295	0.0332295	0.0332295	0.0332295	0.0332295	0.0332295	0.0332295	0.0332295	0.0332295	0.0332295	0.0332295	0.0332295	0.0332295	0.0332295	0.0332295	0.0332295	0.0332295
1800	0.6	18																			0.0332295	0.0332295	0.0332295	0.0332295	0.0332295	0.0332295	0.0332295	0.0332295	0.0332295	0.0332295	0.0332295	0.0332295	0.0332295	0.0332295	0.0332295	0.0332295	0.0332295	0.0332295	0.0332295	0.0332295	0.0332295	0.0332295	0.0332295	0.0332295	0.0332295	0.0332295	0.0332295	0.0332295	0.0332295
1900	0.633333	19																				0.0332295	0.0332295	0.0332295	0.0332295	0.0332295	0.0332295	0.0332295	0.0332295	0.0332295	0.0332295	0.0332295	0.0332295	0.0332295	0.0332295	0.0332295	0.0332295	0.0332295	0.0332295	0.0332295	0.0332295	0.0332295	0.0332295	0.0332295	0.0332295	0.0332295	0.0332295	0.0332295	0.0332295
2000	0.666667	20																					0.0332295	0.0332295	0.0332295	0.0332295	0.0332295	0.0332295	0.0332295	0.0332295	0.0332295	0.0332295	0.0332295	0.0332295	0.0332295	0.0332295	0.0332295	0.0332295	0.0332295	0.0332295	0.0332295	0.0332295	0.0332295	0.0332295	0.0332295	0.0332295	0.0332295	0.0332295	0.0332295
2100	0.7	21																						0.0332295	0.0332295	0.0332295	0.0332295	0.0332295	0.0332295	0.0332295	0.0332295	0.0332295	0.0332295	0.0332295	0.0332295	0.0332295	0.0332295	0.0332295	0.0332295	0.0332295	0.0332295	0.0332295	0.0332295	0.0332295	0.0332295	0.0332295	0.0332295	0.0332295	0.0332295
2200	0.733333	22																							0.0332295	0.0332295	0.0332295	0.0332295	0.0332295	0.0332295	0.0332295	0.0332295	0.0332295	0.0332295	0.0332295	0.0332295	0.0332295	0.0332295	0.0332295	0.0332295	0.0332295	0.0332295	0.0332295	0.0332295	0.0332295	0.0332295	0.0332295	0.0332295	0.0332295
2300	0.766667	23																								0.0332295	0.0332295	0.0332295	0.0332295	0.0332295	0.0332295	0.0332295	0.0332295	0.0332295	0.0332295	0.0332295	0.0332295	0.0332295	0.0332295	0.0332295	0.0332295	0.0332295	0.0332295	0.0332295	0.0332295	0.0332295	0.0332295	0.0332295	0.0332295
2400	0.8	24																									0.0332295	0.0332295	0.0332295	0.0332295	0.0332295	0.0332295	0.0332295	0.0332295	0.0332295	0.0332295	0.0332295	0.0332295	0.0332295	0.0332295	0.0332295	0.0332295	0.0332295	0.0332295	0.0332295	0.0332295	0.0332295	0.0332295	0.0332295
2500	0.833333	25																										0.0332295	0.0332295	0.0332295	0.0332295	0.0332295	0.0332295	0.0332295	0.0332295	0.0332295	0.0332295	0.0332295	0.0332295	0.0332295	0.0332295	0.0332295	0.0332295	0.0332295	0.0332295	0.0332295	0.0332295	0.0332295	0.0332295
2600	0.866667	26																											0.0332295	0.0332295	0.0332295	0.0332295	0.0332295	0.0332295	0.0332295	0.0332295	0.0332295	0.0332295	0.0332295	0.0332295	0.0332295	0.0332295	0.0332295	0.0332295	0.0332295	0.0332295	0.0332295	0.0332295	0.0332295
2700	0.9	27																												0.0332295	0.0332295	0.0332295	0.0332295	0.0332295	0.0332295	0.0332295	0.0332295	0.0332295	0.0332295	0.0332295	0.0332295	0.0332295	0.0332295	0.0332295	0.0332295	0.0332295	0.0332295	0.0332295	0.0332295
2800	0.933333	28																													0.0332295	0.0332295	0.0332295	0.0332295	0.0332295	0.0332295	0.0332295	0.0332295	0.0332295	0.0332295	0.0332295	0.0332295	0.0332295	0.0332295	0.0332295	0.0332295	0.0332295	0.0332295	0.0332295
2900	0.966667	29																														0.0332295	0.0332295	0.0332295	0.0332295	0.0332295	0.0332295	0.0332295	0.0332295	0.0332295	0.0332295	0.0332295	0.0332295	0.0332295	0.0332295	0.0332295	0.0332295	0.0332295	0.0332295
3000	1	30																															0.0332295	0.0332295	0.0332295	0.0332295	0.0332295	0.0332295	0.0332295	0.0332295	0.0332295	0.0332295	0.0332295	0.0332295	0.0332295	0.0332295	0.0332295	0.0332295	0.0332295
Phi
			Timestep j
		Column cell i	0	1	2	3	4	5	6	7	8	9	10	11	12	13	14	15	16	17	18	19	20	21	22	23	24	25	26	27	28	29	30
0	0	0	0.05	0.05	0.05	0.05	0.05	0.05	0.05	0.05	0.05	0.05	0.05	0.05	0.05	0.05	0.05	0.05	0.05	0.05	0.05	0.05	0.05	0.05	0.05	0.05	0.05	0.05	0.05	0.05	0.05	0.05	0.05	0.05	0.05	0.05	0.05	0.05	0.05	0.05	0.05	0.05	0.05	0.05	0.05	0.05	0.05	0.05	0.05
100	0.0333333	1	0.05	0.05	0.05	0.05	0.05	0.05	0.05	0.05	0.05	0.05	0.05	0.05	0.05	0.05	0.05	0.05	0.05	0.05	0.05	0.05	0.05	0.05	0.05	0.05	0.05	0.05	0.05	0.05	0.05	0.05	0.05	0.05	0.05	0.05	0.05	0.05	0.05	0.05	0.05	0.05	0.05	0.05	0.05	0.05	0.05	0.05	0.05
200	0.0666667	2	0.05	0.05	0.05	0.05	0.05	0.05	0.05	0.05	0.05	0.05	0.05	0.05	0.05	0.05	0.05	0.05	0.05	0.05	0.05	0.05	0.05	0.05	0.05	0.05	0.05	0.05	0.05	0.05	0.05	0.05	0.05	0.05	0.05	0.05	0.05	0.05	0.05	0.05	0.05	0.05	0.05	0.05	0.05	0.05	0.05	0.05	0.05
300	0.1	3	0.05	0.05	0.05	0.05	0.05	0.05	0.05	0.05	0.05	0.05	0.05	0.05	0.05	0.05	0.05	0.05	0.05	0.05	0.05	0.05	0.05	0.05	0.05	0.05	0.05	0.05	0.05	0.05	0.05	0.05	0.05	0.05	0.05	0.05	0.05	0.05	0.05	0.05	0.05	0.05	0.05	0.05	0.05	0.05	0.05	0.05	0.05
400	0.133333	4	0.05	0.05	0.05	0.05	0.05	0.05	0.05	0.05	0.05	0.05	0.05	0.05	0.05	0.05	0.05	0.05	0.05	0.05	0.05	0.05	0.05	0.05	0.05	0.05	0.05	0.05	0.05	0.05	0.05	0.05	0.05	0.05	0.05	0.05	0.05	0.05	0.05	0.05	0.05	0.05	0.05	0.05	0.05	0.05	0.05	0.05	0.05
500	0.166667	5	0.05	0.05	0.05	0.05	0.05	0.05	0.05	0.05	0.05	0.05	0.05	0.05	0.05	0.05	0.05	0.05	0.05	0.05	0.05	0.05	0.05	0.05	0.05	0.05	0.05	0.05	0.05	0.05	0.05	0.05	0.05	0.05	0.05	0.05	0.05	0.05	0.05	0.05	0.05	0.05	0.05	0.05	0.05	0.05	0.05	0.05	0.05
600	0.2	6	0.05	0.05	0.05	0.05	0.05	0.05	0.05	0.05	0.05	0.05	0.05	0.05	0.05	0.05	0.05	0.05	0.05	0.05	0.05	0.05	0.05	0.05	0.05	0.05	0.05	0.05	0.05	0.05	0.05	0.05	0.05	0.05	0.05	0.05	0.05	0.05	0.05	0.05	0.05	0.05	0.05	0.05	0.05	0.05	0.05	0.05	0.05
700	0.233333	7	0.05	0.05	0.05	0.05	0.05	0.05	0.05	0.05	0.05	0.05	0.05	0.05	0.05	0.05	0.05	0.05	0.05	0.05	0.05	0.05	0.05	0.05	0.05	0.05	0.05	0.05	0.05	0.05	0.05	0.05	0.05	0.05	0.05	0.05	0.05	0.05	0.05	0.05	0.05	0.05	0.05	0.05	0.05	0.05	0.05	0.05	0.05
800	0.266667	8	0.05	0.05	0.05	0.05	0.05	0.05	0.05	0.05	0.05	0.05	0.05	0.05	0.05	0.05	0.05	0.05	0.05	0.05	0.05	0.05	0.05	0.05	0.05	0.05	0.05	0.05	0.05	0.05	0.05	0.05	0.05	0.05	0.05	0.05	0.05	0.05	0.05	0.05	0.05	0.05	0.05	0.05	0.05	0.05	0.05	0.05	0.05
900	0.3	9	0.05	0.05	0.05	0.05	0.05	0.05	0.05	0.05	0.05	0.05	0.05	0.05	0.05	0.05	0.05	0.05	0.05	0.05	0.05	0.05	0.05	0.05	0.05	0.05	0.05	0.05	0.05	0.05	0.05	0.05	0.05	0.05	0.05	0.05	0.05	0.05	0.05	0.05	0.05	0.05	0.05	0.05	0.05	0.05	0.05	0.05	0.05
1000	0.333333	10	0.05	0.05	0.05	0.05	0.05	0.05	0.05	0.05	0.05	0.05	0.05	0.05	0.05	0.05	0.05	0.05	0.05	0.05	0.05	0.05	0.05	0.05	0.05	0.05	0.05	0.05	0.05	0.05	0.05	0.05	0.05	0.05	0.05	0.05	0.05	0.05	0.05	0.05	0.05	0.05	0.05	0.05	0.05	0.05	0.05	0.05	0.05
1100	0.366667	11	0.05	0.05	0.05	0.05	0.05	0.05	0.05	0.05	0.05	0.05	0.05	0.05	0.05	0.05	0.05	0.05	0.05	0.05	0.05	0.05	0.05	0.05	0.05	0.05	0.05	0.05	0.05	0.05	0.05	0.05	0.05	0.05	0.05	0.05	0.05	0.05	0.05	0.05	0.05	0.05	0.05	0.05	0.05	0.05	0.05	0.05	0.05
1200	0.4	12	0.05	0.05	0.05	0.05	0.05	0.05	0.05	0.05	0.05	0.05	0.05	0.05	0.05	0.05	0.05	0.05	0.05	0.05	0.05	0.05	0.05	0.05	0.05	0.05	0.05	0.05	0.05	0.05	0.05	0.05	0.05	0.05	0.05	0.05	0.05	0.05	0.05	0.05	0.05	0.05	0.05	0.05	0.05	0.05	0.05	0.05	0.05
1300	0.433333	13	0.05	0.05	0.05	0.05	0.05	0.05	0.05	0.05	0.05	0.05	0.05	0.05	0.05	0.05	0.05	0.05	0.05	0.05	0.05	0.05	0.05	0.05	0.05	0.05	0.05	0.05	0.05	0.05	0.05	0.05	0.05	0.05	0.05	0.05	0.05	0.05	0.05	0.05	0.05	0.05	0.05	0.05	0.05	0.05	0.05	0.05	0.05
1400	0.466667	14	0.05	0.05	0.05	0.05	0.05	0.05	0.05	0.05	0.05	0.05	0.05	0.05	0.05	0.05	0.05	0.05	0.05	0.05	0.05	0.05	0.05	0.05	0.05	0.05	0.05	0.05	0.05	0.05	0.05	0.05	0.05	0.05	0.05	0.05	0.05	0.05	0.05	0.05	0.05	0.05	0.05	0.05	0.05	0.05	0.05	0.05	0.05
1500	0.5	15	0.05	0.05	0.05	0.05	0.05	0.05	0.05	0.05	0.05	0.05	0.05	0.05	0.05	0.05	0.05	0.05	0.05	0.05	0.05	0.05	0.05	0.05	0.05	0.05	0.05	0.05	0.05	0.05	0.05	0.05	0.05	0.05	0.05	0.05	0.05	0.05	0.05	0.05	0.05	0.05	0.05	0.05	0.05	0.05	0.05	0.05	0.05
1600	0.533333	16	0.05	0.05	0.05	0.05	0.05	0.05	0.05	0.05	0.05	0.05	0.05	0.05	0.05	0.05	0.05	0.05	0.05	0.05	0.05	0.05	0.05	0.05	0.05	0.05	0.05	0.05	0.05	0.05	0.05	0.05	0.05	0.05	0.05	0.05	0.05	0.05	0.05	0.05	0.05	0.05	0.05	0.05	0.05	0.05	0.05	0.05	0.05
1700	0.566667	17	0.05	0.05	0.05	0.05	0.05	0.05	0.05	0.05	0.05	0.05	0.05	0.05	0.05	0.05	0.05	0.05	0.05	0.05	0.05	0.05	0.05	0.05	0.05	0.05	0.05	0.05	0.05	0.05	0.05	0.05	0.05	0.05	0.05	0.05	0.05	0.05	0.05	0.05	0.05	0.05	0.05	0.05	0.05	0.05	0.05	0.05	0.05
1800	0.6	18	0.05	0.05	0.05	0.05	0.05	0.05	0.05	0.05	0.05	0.05	0.05	0.05	0.05	0.05	0.05	0.05	0.05	0.05	0.05	0.05	0.05	0.05	0.05	0.05	0.05	0.05	0.05	0.05	0.05	0.05	0.05	0.05	0.05	0.05	0.05	0.05	0.05	0.05	0.05	0.05	0.05	0.05	0.05	0.05	0.05	0.05	0.05
1900	0.633333	19	0.05	0.05	0.05	0.05	0.05	0.05	0.05	0.05	0.05	0.05	0.05	0.05	0.05	0.05	0.05	0.05	0.05	0.05	0.05	0.05	0.05	0.05	0.05	0.05	0.05	0.05	0.05	0.05	0.05	0.05	0.05	0.05	0.05	0.05	0.05	0.05	0.05	0.05	0.05	0.05	0.05	0.05	0.05	0.05	0.05	0.05	0.05
2000	0.666667	20	0.05	0.05	0.05	0.05	0.05	0.05	0.05	0.05	0.05	0.05	0.05	0.05	0.05	0.05	0.05	0.05	0.05	0.05	0.05	0.05	0.05	0.05	0.05	0.05	0.05	0.05	0.05	0.05	0.05	0.05	0.05	0.05	0.05	0.05	0.05	0.05	0.05	0.05	0.05	0.05	0.05	0.05	0.05	0.05	0.05	0.05	0.05
2100	0.7	21	0.05	0.05	0.05	0.05	0.05	0.05	0.05	0.05	0.05	0.05	0.05	0.05	0.05	0.05	0.05	0.05	0.05	0.05	0.05	0.05	0.05	0.05	0.05	0.05	0.05	0.05	0.05	0.05	0.05	0.05	0.05	0.05	0.05	0.05	0.05	0.05	0.05	0.05	0.05	0.05	0.05	0.05	0.05	0.05	0.05	0.05	0.05
2200	0.733333	22	0.05	0.05	0.05	0.05	0.05	0.05	0.05	0.05	0.05	0.05	0.05	0.05	0.05	0.05	0.05	0.05	0.05	0.05	0.05	0.05	0.05	0.05	0.05	0.05	0.05	0.05	0.05	0.05	0.05	0.05	0.05	0.05	0.05	0.05	0.05	0.05	0.05	0.05	0.05	0.05	0.05	0.05	0.05	0.05	0.05	0.05	0.05
2300	0.766667	23	0.05	0.05	0.05	0.05	0.05	0.05	0.05	0.05	0.05	0.05	0.05	0.05	0.05	0.05	0.05	0.05	0.05	0.05	0.05	0.05	0.05	0.05	0.05	0.05	0.05	0.05	0.05	0.05	0.05	0.05	0.05	0.05	0.05	0.05	0.05	0.05	0.05	0.05	0.05	0.05	0.05	0.05	0.05	0.05	0.05	0.05	0.05
2400	0.8	24	0.05	0.05	0.05	0.05	0.05	0.05	0.05	0.05	0.05	0.05	0.05	0.05	0.05	0.05	0.05	0.05	0.05	0.05	0.05	0.05	0.05	0.05	0.05	0.05	0.05	0.05	0.05	0.05	0.05	0.05	0.05	0.05	0.05	0.05	0.05	0.05	0.05	0.05	0.05	0.05	0.05	0.05	0.05	0.05	0.05	0.05	0.05
2500	0.833333	25	0.05	0.05	0.05	0.05	0.05	0.05	0.05	0.05	0.05	0.05	0.05	0.05	0.05	0.05	0.05	0.05	0.05	0.05	0.05	0.05	0.05	0.05	0.05	0.05	0.05	0.05	0.05	0.05	0.05	0.05	0.05	0.05	0.05	0.05	0.05	0.05	0.05	0.05	0.05	0.05	0.05	0.05	0.05	0.05	0.05	0.05	0.05
2600	0.866667	26	0.05	0.05	0.05	0.05	0.05	0.05	0.05	0.05	0.05	0.05	0.05	0.05	0.05	0.05	0.05	0.05	0.05	0.05	0.05	0.05	0.05	0.05	0.05	0.05	0.05	0.05	0.05	0.05	0.05	0.05	0.05	0.05	0.05	0.05	0.05	0.05	0.05	0.05	0.05	0.05	0.05	0.05	0.05	0.05	0.05	0.05	0.05
2700	0.9	27	0.05	0.05	0.05	0.05	0.05	0.05	0.05	0.05	0.05	0.05	0.05	0.05	0.05	0.05	0.05	0.05	0.05	0.05	0.05	0.05	0.05	0.05	0.05	0.05	0.05	0.05	0.05	0.05	0.05	0.05	0.05	0.05	0.05	0.05	0.05	0.05	0.05	0.05	0.05	0.05	0.05	0.05	0.05	0.05	0.05	0.05	0.05
2800	0.933333	28	0.05	0.05	0.05	0.05	0.05	0.05	0.05	0.05	0.05	0.05	0.05	0.05	0.05	0.05	0.05	0.05	0.05	0.05	0.05	0.05	0.05	0.05	0.05	0.05	0.05	0.05	0.05	0.05	0.05	0.05	0.05	0.05	0.05	0.05	0.05	0.05	0.05	0.05	0.05	0.05	0.05	0.05	0.05	0.05	0.05	0.05	0.05
2900	0.966667	29	0.05	0.05	0.05	0.05	0.05	0.05	0.05	0.05	0.05	0.05	0.05	0.05	0.05	0.05	0.05	0.05	0.05	0.05	0.05	0.05	0.05	0.05	0.05	0.05	0.05	0.05	0.05	0.05	0.05	0.05	0.05	0.05	0.05	0.05	0.05	0.05	0.05	0.05	0.05	0.05	0.05	0.05	0.05	0.05	0.05	0.05	0.05
3000	1	30	0.05	0.05	0.05	0.05	0.05	0.05	0.05	0.05	0.05	0.05	0.05	0.05	0.05	0.05	0.05	0.05	0.05	0.05	0.05	0.05	0.05	0.05	0.05	0.05	0.05	0.05	0.05	0.05	0.05	0.05	0.05	0.05	0.05	0.05	0.05	0.05	0.05	0.05	0.05	0.05	0.05	0.05	0.05	0.05	0.05	0.05	0.05
[truncated: 75 more columns]

## Sheet: Tb
Parameters used in reactive transport modeling
Modal proportions
Phase	Melt source		Source melting mode	Lherzolite matrix	Pyroxenite	Dunite			Densities (kg/m3)
olivine	0.65		0.1	0.65	0.1	1		melt	2800
orthopyroxene	0.24		0.1	0.24	0	0		solid	3300
clinopyroxene	0.06		0.4	0.06	0.75	0		Rho	1.17857
garnet	0.05		0.4	0.05	0.15	0
Partition coefficients
Element	olivine/liq	opx/liq	cpx/liq	garnet/liq		Lherzolite	Pyroxenite	Dunite	Melt source	Melt source
						bulk D	bulk D	bulk D	bulk D	bulk P
La	0.00045	0.00125	0.037	0.007		0.0031625	0.028845	0.00045	0.0031625	0.01777
Ce	0.00065	0.00195	0.069	0.021		0.0060805	0.054965	0.00065	0.0060805	0.03626
Nd	0.00115	0.00435	0.15	0.087		0.0151415	0.125665	0.00115	0.0151415	0.09535
Sm	0.0016	0.0064	0.2	0.217		0.025426	0.18271	0.0016	0.025426	0.1676
Eu	0.00175	0.0083	0.235	0.32		0.0332295	0.224425	0.00175	0.0332295	0.223005
Tb	0.0017	0.01245	0.25	0.725		0.055343	0.29642	0.0017	0.055343	0.391415
Ho	0.0018	0.01745	0.2525	1.465		0.093758	0.409305	0.0018	0.093758	0.688925
Yb	0.00275	0.0388	0.24	4.03		0.227	0.784775	0.00275	0.227	1.71216
Lu	0.00315	0.049	0.235	5.6		0.307907	1.01656	0.00315	0.307907	2.33921
Compositions (ppm)
Element	Matrix comp	Matrix / D	B11		Matrix initial porosity
La	0.206	65.1383	13.7		0.05
Ce	0.722	118.74	31.2
Nd	0.815	53.8256	20.2
Sm	0.299	11.7596	4.66
Eu	0.115	3.46078	1.66
Tb	0.077	1.39132	0.7
Ho	0.12	1.27989	0.81
Yb	0.347	1.52864	1.87
Lu	0.054	0.175377	0.27
	Melt source	0.7
	Matrix (CS0)	0.077
	D0	0.055343
	D1	0.055343
	Phi0	0.05
	Phi1	0.05
Liquid composition
		t / yr	0	20	40	60	80	100	120	140	160	180	200	220	240	260	280	300	320	340	360	380	400	420	440	460	480	500	520	540	560	580	600	620	640	660	680	700	720	740	760	780	800	820	840	860	880	900	920
		t/tc	0	0.0333333	0.0666667	0.1	0.133333	0.166667	0.2	0.233333	0.266667	0.3	0.333333	0.366667	0.4	0.433333	0.466667	0.5	0.533333	0.566667	0.6	0.633333	0.666667	0.7	0.733333	0.766667	0.8	0.833333	0.866667	0.9	0.933333	0.966667	1	1.03333	1.06667	1.1	1.13333	1.16667	1.2	1.23333	1.26667	1.3	1.33333	1.36667	1.4	1.43333	1.46667	1.5	1.53333
		tc	600
			Timestep j
z / m	z/Z	Column cell i	0	1	2	3	4	5	6	7	8	9	10	11	12	13	14	15	16	17	18	19	20	21	22	23	24	25	26	27	28	29	30	31	32	33	34	35	36	37	38	39	40	41	42	43	44	45	46
0	0	0	0.7	0.7	0.7	0.7	0.7	0.7	0.7	0.7	0.7	0.7	0.7	0.7	0.7	0.7	0.7	0.7	0.7	0.7	0.7	0.7	0.7	0.7	0.7	0.7	0.7	0.7	0.7	0.7	0.7	0.7	0.7	0.7	0.7	0.7	0.7	0.7	0.7	0.7	0.7	0.7	0.7	0.7	0.7	0.7	0.7	0.7	0.7
100	0.0333333	1		1.0826	0.911741	0.817184	0.764853	0.735892	0.719863	0.710993	0.706084	0.703367	0.701863	0.701031	0.700571	0.700316	0.700175	0.700097	0.700054	0.70003	0.700016	0.700009	0.700005	0.700003	0.700002	0.700001	0.7	0.7	0.7	0.7	0.7	0.7	0.7	0.7	0.7	0.7	0.7	0.7	0.7	0.7	0.7	0.7	0.7	0.7	0.7	0.7	0.7	0.7	0.7
200	0.0666667	2			1.25346	1.10086	0.974177	0.880699	0.816032	0.773086	0.745357	0.727819	0.716899	0.710185	0.706097	0.703629	0.70215	0.701268	0.700745	0.700436	0.700255	0.700148	0.700086	0.70005	0.700029	0.700017	0.70001	0.700006	0.700003	0.700002	0.700001	0.700001	0.7	0.7	0.7	0.7	0.7	0.7	0.7	0.7	0.7	0.7	0.7	0.7	0.7	0.7	0.7	0.7	0.7
300	0.1	3				1.32976	1.22754	1.11439	1.01003	0.923397	0.856273	0.806741	0.771497	0.747115	0.730623	0.719671	0.712507	0.707882	0.704928	0.70306	0.701888	0.701159	0.700707	0.70043	0.70026	0.700157	0.700094	0.700056	0.700034	0.70002	0.700012	0.700007	0.700004	0.700002	0.700001	0.700001	0.700001	0.7	0.7	0.7	0.7	0.7	0.7	0.7	0.7	0.7	0.7	0.7	0.7
400	0.133333	4					1.36383	1.30296	1.21875	1.12555	1.03527	0.955336	0.888978	0.836514	0.796591	0.767132	0.745937	0.731008	0.720681	0.713646	0.708919	0.705779	0.703716	0.702372	0.701505	0.700949	0.700595	0.700372	0.700231	0.700143	0.700088	0.700054	0.700033	0.70002	0.700012	0.700007	0.700004	0.700003	0.700002	0.700001	0.700001	0.7	0.7	0.7	0.7	0.7	0.7	0.7	0.7
500	0.166667	5						1.37905	1.34507	1.28866	1.21582	1.13519	1.05487	0.980789	0.91636	0.862875	0.820119	0.786992	0.761991	0.743543	0.730192	0.720692	0.714032	0.709425	0.706276	0.704145	0.702718	0.70177	0.701145	0.700737	0.700472	0.7003	0.70019	0.70012	0.700075	0.700047	0.700029	0.700018	0.700011	0.700007	0.700004	0.700003	0.700002	0.700001	0.700001	0.7	0.7	0.7	0.7
600	0.2	6							1.38584	1.36763	1.33237	1.28032	1.21551	1.14377	1.07099	1.00194	0.939836	0.886374	0.841993	0.806266	0.778256	0.756792	0.740671	0.728775	0.720134	0.713945	0.709569	0.706509	0.704393	0.702943	0.701958	0.701294	0.70085	0.700556	0.700361	0.700234	0.70015	0.700096	0.700062	0.700039	0.700025	0.700016	0.70001	0.700006	0.700004	0.700002	0.700001	0.700001	0.700001
700	0.233333	7								1.38887	1.37939	1.35839	1.32353	1.27529	1.21656	1.15155	1.08474	1.02003	0.960343	0.907491	0.862287	0.824761	0.794408	0.770411	0.751817	0.737668	0.727074	0.719257	0.713564	0.709469	0.706554	0.704502	0.703069	0.702078	0.701398	0.700935	0.700622	0.700411	0.700271	0.700177	0.700116	0.700075	0.700048	0.700031	0.70002	0.700013	0.700008	0.700005	0.700003
800	0.266667	8									1.39023	1.38539	1.37333	1.35109	1.31724	1.27228	1.21837	1.15869	1.09677	1.03585	0.978526	0.926617	0.881131	0.842403	0.810253	0.784158	0.763397	0.747176	0.734708	0.725266	0.718211	0.713006	0.709208	0.706467	0.704507	0.703119	0.702144	0.701464	0.700994	0.700671	0.70045	0.700301	0.7002	0.700132	0.700087	0.700057	0.700037	0.700024	0.700016
900	0.3	9										1.39083	1.3884	1.38167	1.36802	1.34534	1.31271	1.27058	1.22061	1.16531	1.10749	1.0499	0.994846	0.944064	0.898665	0.859183	0.825679	0.797866	0.775229	0.757134	0.742902	0.731876	0.723449	0.717089	0.712346	0.708845	0.706288	0.704437	0.703109	0.702165	0.701498	0.70103	0.700704	0.700479	0.700324	0.700218	0.700146	0.700098	0.700065
1000	0.333333	10											1.39111	1.3899	1.38622	1.37809	1.36347	1.3408	1.30944	1.26977	1.22312	1.17149	1.11719	1.06255	1.00964	0.960082	0.915024	0.875125	0.840623	0.81142	0.787177	0.767406	0.751539	0.738995	0.729213	0.72168	0.715948	0.711634	0.70842	0.706049	0.704314	0.703056	0.702151	0.701505	0.701047	0.700724	0.700498	0.700341	0.700232
1100	0.366667	11												1.39123	1.39063	1.38866	1.38394	1.3748	1.35962	1.33721	1.3071	1.2696	1.22578	1.17729	1.12605	1.07407	1.02316	0.974872	0.930328	0.890268	0.855057	0.824744	0.799138	0.777882	0.760516	0.746537	0.735437	0.726734	0.719991	0.714824	0.710905	0.707962	0.705771	0.704155	0.702972	0.702112	0.701492	0.701048	0.700733
1200	0.4	12													1.39128	1.39099	1.38995	1.38727	1.3817	1.37184	1.35637	1.33437	1.30544	1.26987	1.22853	1.18276	1.13422	1.08463	1.03561	0.988596	0.944686	0.90466	0.868972	0.837786	0.811035	0.788475	0.769746	0.754425	0.742059	0.732204	0.724442	0.718397	0.713737	0.71018	0.707489	0.705472	0.703971	0.702864	0.702053
1300	0.433333	13														1.3913	1.39116	1.39062	1.38913	1.38581	1.37957	1.36921	1.35365	1.33212	1.30432	1.27047	1.2313	1.18795	1.14181	1.09439	1.04714	1.00139	0.958193	0.918349	0.882372	0.850515	0.82281	0.799113	0.779157	0.76259	0.74902	0.738045	0.729271	0.722334	0.716906	0.712701	0.709472	0.707016	0.705162
1400	0.466667	14															1.39131	1.39125	1.39097	1.39015	1.38821	1.38435	1.37759	1.3669	1.35137	1.33036	1.30362	1.27132	1.23409	1.19288	1.1489	1.10346	1.05788	1.01336	0.970931	0.931383	0.89527	0.862911	0.834421	0.809742	0.788685	0.770972	0.756268	0.744211	0.734442	0.726611	0.720399	0.715519	0.711722
1500	0.5	15																1.39132	1.39129	1.39114	1.3907	1.38959	1.38725	1.38294	1.37577	1.36488	1.34946	1.32899	1.30324	1.27236	1.23687	1.19758	1.15555	1.11193	1.06791	1.0246	0.982974	0.943808	0.907682	0.874966	0.845839	0.820315	0.79828	0.779519	0.763751	0.750662	0.739922	0.731203	0.724199
1600	0.533333	16																	1.39132	1.39131	1.39123	1.39099	1.39037	1.38897	1.38628	1.38159	1.37412	1.36311	1.34787	1.32794	1.30312	1.27353	1.23962	1.20207	1.16182	1.11988	1.07733	1.0352	0.994384	0.955666	0.919627	0.886675	0.857041	0.8308	0.807899	0.788184	0.771428	0.757358	0.745678
1700	0.566667	17																		1.39132	1.39132	1.39128	1.39115	1.3908	1.38999	1.38833	1.38532	1.38032	1.37263	1.36158	1.34656	1.32716	1.30321	1.27481	1.24233	1.20637	1.16775	1.12737	1.08621	1.0452	1.00522	0.966996	0.931127	0.898042	0.868014	0.841169	0.817507	0.79693	0.779258
1800	0.6	18																			1.39132	1.39132	1.3913	1.39123	1.39104	1.39057	1.38957	1.38767	1.38439	1.37914	1.3713	1.36025	1.34547	1.3266	1.30347	1.27617	1.245	1.2105	1.17338	1.13445	1.0946	1.05468	1.01552	0.977835	0.942202	0.909072	0.878748	0.8514	0.827075
1900	0.633333	19																				1.39132	1.39132	1.39131	1.39128	1.39117	1.3909	1.39031	1.38913	1.38701	1.3835	1.37805	1.3701	1.3591	1.34459	1.32623	1.30387	1.27758	1.24763	1.21447	1.17874	1.14116	1.10254	1.06368	1.02535	0.988216	0.952873	0.919771	0.889238
2000	0.666667	20																					1.39132	1.39132	1.39132	1.3913	1.39124	1.39109	1.39074	1.39002	1.38868	1.38636	1.38265	1.37705	1.36903	1.35812	1.34387	1.32601	1.30438	1.27904	1.2502	1.21829	1.18385	1.14754	1.11009	1.07225	1.03472	0.99817	0.963159
2100	0.7	21																						1.39132	1.39132	1.39132	1.39131	1.39128	1.3912	1.39099	1.39056	1.38972	1.38822	1.38573	1.38185	1.37613	1.36808	1.35727	1.34331	1.32593	1.30499	1.28052	1.25273	1.22197	1.18873	1.15361	1.11728	1.08041	1.04368
2200	0.733333	22																							1.39132	1.39132	1.39132	1.39132	1.3913	1.39125	1.39114	1.39088	1.39036	1.38941	1.38777	1.38513	1.38111	1.37529	1.36724	1.35656	1.34288	1.32596	1.30567	1.28203	1.25521	1.22552	1.19341	1.15941	1.12413
2300	0.766667	23																								1.39132	1.39132	1.39132	1.39132	1.39131	1.39129	1.39122	1.39107	1.39075	1.39015	1.38909	1.38732	1.38454	1.38041	1.37453	1.3665	1.35595	1.34256	1.32608	1.30641	1.28354	1.25763	1.22895	1.1979
2400	0.8	24																									1.39132	1.39132	1.39132	1.39132	1.39132	1.3913	1.39127	1.39118	1.39099	1.39061	1.38993	1.38876	1.38688	1.38399	1.37977	1.37384	1.36586	1.35545	1.34234	1.32629	1.3072	1.28507	1.26001
2500	0.833333	25																										1.39132	1.39132	1.39132	1.39132	1.39132	1.39131	1.39129	1.39124	1.39113	1.3909	1.39047	1.38971	1.38844	1.38646	1.38347	1.37917	1.37322	1.36529	1.35504	1.3422	1.32657	1.30804
2600	0.866667	26																											1.39132	1.39132	1.39132	1.39132	1.39132	1.39132	1.39131	1.39128	1.39121	1.39107	1.3908	1.39031	1.38948	1.38813	1.38605	1.38298	1.37862	1.37267	1.36479	1.35471	1.34214
2700	0.9	27																												1.39132	1.39132	1.39132	1.39132	1.39132	1.39132	1.39131	1.3913	1.39126	1.39117	1.39101	1.3907	1.39015	1.38925	1.38782	1.38566	1.38251	1.37812	1.37217	1.36437
2800	0.933333	28																													1.39132	1.39132	1.39132	1.39132	1.39132	1.39132	1.39132	1.39131	1.39129	1.39124	1.39113	1.39094	1.39059	1.38999	1.38902	1.38752	1.38528	1.38208	1.37766
2900	0.966667	29																														1.39132	1.39132	1.39132	1.39132	1.39132	1.39132	1.39132	1.39132	1.3913	1.39127	1.39121	1.39109	1.39087	1.39047	1.38982	1.38879	1.38723	1.38493
3000	1	30																															1.39132	1.39132	1.39132	1.39132	1.39132	1.39132	1.39132	1.39132	1.39131	1.39129	1.39126	1.39118	1.39104	1.39079	1.39036	1.38966	1.38857
Solid Composition			Timestep j
		Column cell i	0	1	2	3	4	5	6	7	8	9	10	11	12	13	14	15	16	17	18	19	20	21	22	23	24	25	26	27	28	29	30
0	0	0	0.0387401	0.0387401	0.0387401	0.0387401	0.0387401	0.0387401	0.0387401	0.0387401	0.0387401	0.0387401	0.0387401	0.0387401	0.0387401	0.0387401	0.0387401	0.0387401	0.0387401	0.0387401	0.0387401	0.0387401	0.0387401	0.0387401	0.0387401	0.0387401	0.0387401	0.0387401	0.0387401	0.0387401	0.0387401	0.0387401	0.0387401	0.0387401	0.0387401	0.0387401	0.0387401	0.0387401	0.0387401	0.0387401	0.0387401	0.0387401	0.0387401	0.0387401	0.0387401	0.0387401	0.0387401	0.0387401	0.0387401
100	0.0333333	1	0	0.0599143	0.0504585	0.0452254	0.0423293	0.0407264	0.0398394	0.0393485	0.0390768	0.0389264	0.0388432	0.0387972	0.0387717	0.0387576	0.0387498	0.0387455	0.0387431	0.0387417	0.038741	0.0387406	0.0387404	0.0387403	0.0387402	0.0387401	0.0387401	0.0387401	0.0387401	0.0387401	0.0387401	0.0387401	0.0387401	0.0387401	0.0387401	0.0387401	0.0387401	0.0387401	0.0387401	0.0387401	0.0387401	0.0387401	0.0387401	0.0387401	0.0387401	0.0387401	0.0387401	0.0387401	0.0387401
200	0.0666667	2	0	0	0.06937	0.0609247	0.0539139	0.0487405	0.0451617	0.0427849	0.0412503	0.0402797	0.0396754	0.0393038	0.0390775	0.0389409	0.0388591	0.0388103	0.0387813	0.0387642	0.0387542	0.0387483	0.0387449	0.0387429	0.0387417	0.038741	0.0387406	0.0387404	0.0387403	0.0387402	0.0387402	0.0387401	0.0387401	0.0387401	0.0387401	0.0387401	0.0387401	0.0387401	0.0387401	0.0387401	0.0387401	0.0387401	0.0387401	0.0387401	0.0387401	0.0387401	0.0387401	0.0387401	0.0387401
300	0.1	3	0	0	0	0.0735927	0.0679355	0.0616739	0.0558982	0.0511036	0.0473887	0.0446475	0.0426969	0.0413476	0.0404349	0.0398287	0.0394323	0.0391763	0.0390128	0.0389094	0.0388446	0.0388042	0.0387793	0.0387639	0.0387545	0.0387488	0.0387453	0.0387432	0.038742	0.0387412	0.0387408	0.0387405	0.0387403	0.0387402	0.0387402	0.0387401	0.0387401	0.0387401	0.0387401	0.0387401	0.0387401	0.0387401	0.0387401	0.0387401	0.0387401	0.0387401	0.0387401	0.0387401	0.0387401
400	0.133333	4	0	0	0	0	0.0754784	0.07211	0.0674495	0.062291	0.0572951	0.0528712	0.0491987	0.0462952	0.0440858	0.0424554	0.0412824	0.0404562	0.0398846	0.0394953	0.0392337	0.0390599	0.0389457	0.0388714	0.0388234	0.0387926	0.038773	0.0387607	0.0387529	0.038748	0.038745	0.0387431	0.0387419	0.0387412	0.0387408	0.0387405	0.0387403	0.0387402	0.0387402	0.0387402	0.0387401	0.0387401	0.0387401	0.0387401	0.0387401	0.0387401	0.0387401	0.0387401	0.0387401
500	0.166667	5	0	0	0	0	0	0.0763205	0.0744402	0.0713184	0.067287	0.0628249	0.0583799	0.0542798	0.0507141	0.0477541	0.0453878	0.0435545	0.0421709	0.0411499	0.040411	0.0398852	0.0395167	0.0392617	0.0390874	0.0389695	0.0388905	0.0388381	0.0388035	0.0387809	0.0387662	0.0387567	0.0387506	0.0387467	0.0387443	0.0387427	0.0387417	0.0387411	0.0387407	0.0387405	0.0387403	0.0387402	0.0387402	0.0387402	0.0387401	0.0387401	0.0387401	0.0387401	0.0387401
600	0.2	6	0	0	0	0	0	0	0.0766966	0.0756889	0.0737372	0.0708567	0.0672699	0.0632999	0.0592718	0.0554502	0.0520133	0.0490546	0.0465984	0.0446212	0.043071	0.0418831	0.0409909	0.0403326	0.0398544	0.0395119	0.0392697	0.0391003	0.0389832	0.038903	0.0388484	0.0388117	0.0387872	0.0387708	0.0387601	0.038753	0.0387484	0.0387454	0.0387435	0.0387423	0.0387415	0.038741	0.0387406	0.0387404	0.0387403	0.0387402	0.0387402	0.0387402	0.0387401
700	0.233333	7	0	0	0	0	0	0	0	0.0768645	0.0763395	0.0751774	0.0732479	0.0705783	0.067328	0.0637303	0.0600327	0.0564515	0.0531482	0.0502233	0.0477216	0.0456448	0.0439649	0.0426368	0.0416078	0.0408248	0.0402385	0.0398058	0.0394908	0.0392641	0.0391028	0.0389892	0.03891	0.0388551	0.0388175	0.0387919	0.0387745	0.0387629	0.0387551	0.0387499	0.0387465	0.0387443	0.0387428	0.0387418	0.0387412	0.0387408	0.0387406	0.0387404	0.0387403
800	0.266667	8	0	0	0	0	0	0	0	0	0.0769395	0.0766716	0.0760043	0.0747734	0.0729	0.0704117	0.067428	0.0641255	0.0606985	0.0573268	0.0541546	0.0512818	0.0487644	0.0466211	0.0448419	0.0433976	0.0422487	0.041351	0.040661	0.0401384	0.039748	0.0394599	0.0392497	0.039098	0.0389895	0.0389127	0.0388587	0.0388211	0.0387951	0.0387772	0.038765	0.0387568	0.0387512	0.0387474	0.0387449	0.0387433	0.0387422	0.0387414	0.038741
900	0.3	9	0	0	0	0	0	0	0	0	0	0.076973	0.0768384	0.0764659	0.0757101	0.0744552	0.0726495	0.0703177	0.0675524	0.0644917	0.061292	0.0581046	0.0550578	0.0522473	0.0497348	0.0475498	0.0456956	0.0441563	0.0429035	0.0419021	0.0411145	0.0405042	0.0400378	0.0396859	0.0394233	0.0392296	0.0390881	0.0389857	0.0389122	0.0388599	0.038823	0.0387971	0.0387791	0.0387666	0.038758	0.0387522	0.0387482	0.0387455	0.0387437
1000	0.333333	10	0	0	0	0	0	0	0	0	0	0	0.0769879	0.0769211	0.0767178	0.0762678	0.0754583	0.074204	0.0724685	0.0702731	0.0676913	0.0648336	0.0618286	0.058805	0.0558765	0.0531338	0.0506402	0.048432	0.0465226	0.0449064	0.0435648	0.0424705	0.0415924	0.0408982	0.0403568	0.03994	0.0396227	0.039384	0.0392061	0.0390748	0.0389789	0.0389092	0.0388592	0.0388234	0.038798	0.0387802	0.0387677	0.038759	0.038753
1100	0.366667	11	0	0	0	0	0	0	0	0	0	0	0	0.0769946	0.0769618	0.0768529	0.0765916	0.0760855	0.0752453	0.0740052	0.0723386	0.0702632	0.0678385	0.0651547	0.0623191	0.059442	0.056625	0.0539523	0.0514871	0.0492701	0.0473214	0.0456438	0.0442267	0.0430503	0.0420892	0.0413156	0.0407013	0.0402196	0.0398465	0.0395605	0.0393436	0.0391807	0.0390595	0.03897	0.0389046	0.038857	0.0388227	0.0387981	0.0387806
1200	0.4	12	0	0	0	0	0	0	0	0	0	0	0	0	0.0769976	0.0769816	0.0769241	0.0767756	0.0764674	0.0759217	0.0750658	0.0738479	0.0722471	0.0702784	0.0679903	0.0654577	0.0627713	0.0600265	0.057314	0.0547119	0.0522817	0.0500666	0.0480915	0.0463656	0.0448851	0.0436366	0.0426001	0.0417521	0.0410678	0.0405224	0.0400928	0.0397582	0.0395003	0.0393035	0.0391546	0.0390429	0.0389599	0.0388986	0.0388537
1300	0.433333	13	0	0	0	0	0	0	0	0	0	0	0	0	0	0.0769989	0.0769912	0.0769612	0.0768783	0.0766948	0.0763496	0.0757763	0.0749151	0.0737237	0.0721851	0.0703118	0.0681441	0.0657448	0.0631912	0.0605666	0.057952	0.0554199	0.0530293	0.0508242	0.0488331	0.0470701	0.0455368	0.0442253	0.0431209	0.042204	0.041453	0.0408456	0.04036	0.0399761	0.0396757	0.039443	0.0392643	0.0391284	0.0390258
1400	0.466667	14	0	0	0	0	0	0	0	0	0	0	0	0	0	0	0.0769995	0.0769958	0.0769804	0.0769348	0.0768276	0.0766141	0.07624	0.0756483	0.0747888	0.0736261	0.072146	0.0703589	0.0682984	0.0660176	0.0635833	0.0610686	0.058546	0.0560824	0.0537342	0.0515455	0.0495469	0.0477561	0.0461794	0.0448135	0.0436482	0.0426679	0.0418541	0.0411869	0.0406462	0.0402128	0.039869	0.039599	0.0393888
1500	0.5	15	0	0	0	0	0	0	0	0	0	0	0	0	0	0	0	0.0769998	0.076998	0.0769901	0.0769654	0.0769039	0.0767745	0.0765358	0.0761395	0.0755363	0.0746833	0.0735502	0.0721251	0.0704162	0.0684519	0.0662778	0.0639515	0.0615376	0.0591014	0.0567046	0.0544007	0.0522332	0.0502338	0.0484232	0.0468112	0.0453987	0.0441792	0.0431409	0.0422683	0.0415439	0.0409495	0.040467	0.0400794
1600	0.533333	16	0	0	0	0	0	0	0	0	0	0	0	0	0	0	0	0	0.0769999	0.0769991	0.0769951	0.0769818	0.076947	0.07687	0.0767207	0.0764612	0.0760482	0.0754386	0.0745953	0.0734922	0.0721185	0.0704811	0.068604	0.0665263	0.0642985	0.0619776	0.0596229	0.0572908	0.0550322	0.0528894	0.0508949	0.0490713	0.0474312	0.045979	0.0447116	0.0436205	0.0426931	0.0419145	0.0412681
1700	0.566667	17	0	0	0	0	0	0	0	0	0	0	0	0	0	0	0	0	0	0.077	0.0769996	0.0769976	0.0769905	0.0769711	0.0769259	0.0768343	0.0766677	0.076391	0.0759657	0.0753537	0.0745224	0.0734489	0.0721236	0.0705519	0.0687542	0.0667644	0.0646268	0.0623922	0.0601141	0.0578447	0.0556318	0.0535164	0.0515314	0.0497004	0.0480385	0.0465528	0.0452433	0.0441045	0.0431265
1800	0.6	18	0	0	0	0	0	0	0	0	0	0	0	0	0	0	0	0	0	0	0.077	0.0769998	0.0769988	0.0769951	0.0769844	0.0769583	0.0769029	0.0767979	0.0766162	0.0763257	0.0758917	0.0752802	0.0744624	0.073418	0.072138	0.0706269	0.068902	0.0669928	0.0649383	0.0627839	0.0605782	0.0583693	0.0562021	0.0541163	0.0521443	0.0503108	0.0486326	0.047119	0.0457728
1900	0.633333	19	0	0	0	0	0	0	0	0	0	0	0	0	0	0	0	0	0	0	0	0.077	0.0769999	0.0769994	0.0769975	0.0769916	0.0769767	0.0769438	0.0768786	0.0767614	0.0765668	0.0762653	0.0758254	0.0752167	0.0744134	0.0733973	0.0721601	0.0707052	0.0690473	0.0672124	0.0652348	0.0631553	0.061018	0.0588674	0.0567457	0.0546908	0.0527348	0.0509029	0.0492131
2000	0.666667	20	0	0	0	0	0	0	0	0	0	0	0	0	0	0	0	0	0	0	0	0	0.077	0.077	0.0769997	0.0769987	0.0769956	0.0769872	0.0769678	0.076928	0.0768536	0.0767255	0.07652	0.0762098	0.0757663	0.0751622	0.074374	0.0733854	0.0721885	0.0707857	0.06919	0.0674237	0.0655175	0.0635082	0.0614357	0.0593413	0.0572645	0.0552417	0.0533041
2100	0.7	21	0	0	0	0	0	0	0	0	0	0	0	0	0	0	0	0	0	0	0	0	0	0.077	0.077	0.0769999	0.0769993	0.0769977	0.076993	0.0769817	0.0769577	0.0769112	0.0768283	0.0766906	0.0764759	0.076159	0.0757139	0.0751155	0.0743429	0.0733808	0.0722219	0.0708679	0.0693298	0.0676274	0.0657879	0.0638443	0.0618334	0.0597931	0.0577606
2200	0.733333	22	0	0	0	0	0	0	0	0	0	0	0	0	0	0	0	0	0	0	0	0	0	0	0.077	0.077	0.0769999	0.0769997	0.0769988	0.0769962	0.0769897	0.0769754	0.0769468	0.0768939	0.0768031	0.076657	0.0764346	0.0761128	0.0756674	0.0750759	0.0743189	0.0733825	0.0722596	0.0709512	0.0694669	0.067824	0.0660468	0.0641652	0.0622127
2300	0.766667	23	0	0	0	0	0	0	0	0	0	0	0	0	0	0	0	0	0	0	0	0	0	0	0	0.077	0.077	0.077	0.0769998	0.0769994	0.0769979	0.0769943	0.0769859	0.0769684	0.0769351	0.0768762	0.0767783	0.0766248	0.0763961	0.0760707	0.0756265	0.0750426	0.0743012	0.0733895	0.0723006	0.0710352	0.0696011	0.0680139	0.0662952
2400	0.8	24	0	0	0	0	0	0	0	0	0	0	0	0	0	0	0	0	0	0	0	0	0	0	0	0	0.077	0.077	0.077	0.0769999	0.0769997	0.0769989	0.0769968	0.0769919	0.0769814	0.0769607	0.076923	0.0768584	0.0767541	0.0765942	0.0763604	0.0760327	0.0755905	0.0750148	0.074289	0.073401	0.0723445	0.0711194	0.0697326
2500	0.833333	25	0	0	0	0	0	0	0	0	0	0	0	0	0	0	0	0	0	0	0	0	0	0	0	0	0	0.077	0.077	0.077	0.077	0.0769998	0.0769994	0.0769983	0.0769954	0.0769892	0.0769765	0.0769526	0.0769105	0.0768406	0.0767306	0.0765653	0.0763274	0.0759984	0.0755591	0.0749919	0.0742815	0.0734165	0.0723907
2600	0.866667	26	0	0	0	0	0	0	0	0	0	0	0	0	0	0	0	0	0	0	0	0	0	0	0	0	0	0	0.077	0.077	0.077	0.077	0.0769999	0.0769997	0.0769991	0.0769974	0.0769937	0.076986	0.0769711	0.076944	0.0768979	0.0768232	0.076708	0.0765381	0.076297	0.0759675	0.0755318	0.0749734	0.0742781
2700	0.9	27	0	0	0	0	0	0	0	0	0	0	0	0	0	0	0	0	0	0	0	0	0	0	0	0	0	0	0	0.077	0.077	0.077	0.077	0.077	0.0769998	0.0769995	0.0769986	0.0769964	0.0769918	0.0769825	0.0769653	0.0769352	0.0768852	0.0768061	0.0766864	0.0765125	0.0762691	0.0759399	0.0755083
2800	0.933333	28	0	0	0	0	0	0	0	0	0	0	0	0	0	0	0	0	0	0	0	0	0	0	0	0	0	0	0	0	0.077	0.077	0.077	0.077	0.077	0.0769999	0.0769997	0.0769992	0.076998	0.0769952	0.0769895	0.0769787	0.0769593	0.0769262	0.0768725	0.0767894	0.0766658	0.0764886	0.0762436
2900	0.966667	29	0	0	0	0	0	0	0	0	0	0	0	0	0	0	0	0	0	0	0	0	0	0	0	0	0	0	0	0	0	0.077	0.077	0.077	0.077	0.077	0.077	0.0769999	0.0769996	0.0769988	0.0769972	0.0769938	0.0769871	0.0769747	0.076953	0.0769171	0.0768601	0.0767733	0.0766462
3000	1	30	0	0	0	0	0	0	0	0	0	0	0	0	0	0	0	0	0	0	0	0	0	0	0	0	0	0	0	0	0	0	0.077	0.077	0.077	0.077	0.077	0.077	0.0769999	0.0769998	0.0769994	0.0769984	0.0769963	0.0769922	0.0769844	0.0769704	0.0769466	0.0769079	0.0768478
Partition coefficient
			Timestep j
		Column cell i	0	1	2	3	4	5	6	7	8	9	10	11	12	13	14	15	16	17	18	19	20	21	22	23	24	25	26	27	28	29	30
0	0	0	0.055343	0.055343	0.055343	0.055343	0.055343	0.055343	0.055343	0.055343	0.055343	0.055343	0.055343	0.055343	0.055343	0.055343	0.055343	0.055343	0.055343	0.055343	0.055343	0.055343	0.055343	0.055343	0.055343	0.055343	0.055343	0.055343	0.055343	0.055343	0.055343	0.055343	0.055343	0.055343	0.055343	0.055343	0.055343	0.055343	0.055343	0.055343	0.055343	0.055343	0.055343	0.055343	0.055343	0.055343	0.055343	0.055343	0.055343
100	0.0333333	1		0.055343	0.055343	0.055343	0.055343	0.055343	0.055343	0.055343	0.055343	0.055343	0.055343	0.055343	0.055343	0.055343	0.055343	0.055343	0.055343	0.055343	0.055343	0.055343	0.055343	0.055343	0.055343	0.055343	0.055343	0.055343	0.055343	0.055343	0.055343	0.055343	0.055343	0.055343	0.055343	0.055343	0.055343	0.055343	0.055343	0.055343	0.055343	0.055343	0.055343	0.055343	0.055343	0.055343	0.055343	0.055343	0.055343
200	0.0666667	2			0.055343	0.055343	0.055343	0.055343	0.055343	0.055343	0.055343	0.055343	0.055343	0.055343	0.055343	0.055343	0.055343	0.055343	0.055343	0.055343	0.055343	0.055343	0.055343	0.055343	0.055343	0.055343	0.055343	0.055343	0.055343	0.055343	0.055343	0.055343	0.055343	0.055343	0.055343	0.055343	0.055343	0.055343	0.055343	0.055343	0.055343	0.055343	0.055343	0.055343	0.055343	0.055343	0.055343	0.055343	0.055343
300	0.1	3				0.055343	0.055343	0.055343	0.055343	0.055343	0.055343	0.055343	0.055343	0.055343	0.055343	0.055343	0.055343	0.055343	0.055343	0.055343	0.055343	0.055343	0.055343	0.055343	0.055343	0.055343	0.055343	0.055343	0.055343	0.055343	0.055343	0.055343	0.055343	0.055343	0.055343	0.055343	0.055343	0.055343	0.055343	0.055343	0.055343	0.055343	0.055343	0.055343	0.055343	0.055343	0.055343	0.055343	0.055343
400	0.133333	4					0.055343	0.055343	0.055343	0.055343	0.055343	0.055343	0.055343	0.055343	0.055343	0.055343	0.055343	0.055343	0.055343	0.055343	0.055343	0.055343	0.055343	0.055343	0.055343	0.055343	0.055343	0.055343	0.055343	0.055343	0.055343	0.055343	0.055343	0.055343	0.055343	0.055343	0.055343	0.055343	0.055343	0.055343	0.055343	0.055343	0.055343	0.055343	0.055343	0.055343	0.055343	0.055343	0.055343
500	0.166667	5						0.055343	0.055343	0.055343	0.055343	0.055343	0.055343	0.055343	0.055343	0.055343	0.055343	0.055343	0.055343	0.055343	0.055343	0.055343	0.055343	0.055343	0.055343	0.055343	0.055343	0.055343	0.055343	0.055343	0.055343	0.055343	0.055343	0.055343	0.055343	0.055343	0.055343	0.055343	0.055343	0.055343	0.055343	0.055343	0.055343	0.055343	0.055343	0.055343	0.055343	0.055343	0.055343
600	0.2	6							0.055343	0.055343	0.055343	0.055343	0.055343	0.055343	0.055343	0.055343	0.055343	0.055343	0.055343	0.055343	0.055343	0.055343	0.055343	0.055343	0.055343	0.055343	0.055343	0.055343	0.055343	0.055343	0.055343	0.055343	0.055343	0.055343	0.055343	0.055343	0.055343	0.055343	0.055343	0.055343	0.055343	0.055343	0.055343	0.055343	0.055343	0.055343	0.055343	0.055343	0.055343
700	0.233333	7								0.055343	0.055343	0.055343	0.055343	0.055343	0.055343	0.055343	0.055343	0.055343	0.055343	0.055343	0.055343	0.055343	0.055343	0.055343	0.055343	0.055343	0.055343	0.055343	0.055343	0.055343	0.055343	0.055343	0.055343	0.055343	0.055343	0.055343	0.055343	0.055343	0.055343	0.055343	0.055343	0.055343	0.055343	0.055343	0.055343	0.055343	0.055343	0.055343	0.055343
800	0.266667	8									0.055343	0.055343	0.055343	0.055343	0.055343	0.055343	0.055343	0.055343	0.055343	0.055343	0.055343	0.055343	0.055343	0.055343	0.055343	0.055343	0.055343	0.055343	0.055343	0.055343	0.055343	0.055343	0.055343	0.055343	0.055343	0.055343	0.055343	0.055343	0.055343	0.055343	0.055343	0.055343	0.055343	0.055343	0.055343	0.055343	0.055343	0.055343	0.055343
900	0.3	9										0.055343	0.055343	0.055343	0.055343	0.055343	0.055343	0.055343	0.055343	0.055343	0.055343	0.055343	0.055343	0.055343	0.055343	0.055343	0.055343	0.055343	0.055343	0.055343	0.055343	0.055343	0.055343	0.055343	0.055343	0.055343	0.055343	0.055343	0.055343	0.055343	0.055343	0.055343	0.055343	0.055343	0.055343	0.055343	0.055343	0.055343	0.055343
1000	0.333333	10											0.055343	0.055343	0.055343	0.055343	0.055343	0.055343	0.055343	0.055343	0.055343	0.055343	0.055343	0.055343	0.055343	0.055343	0.055343	0.055343	0.055343	0.055343	0.055343	0.055343	0.055343	0.055343	0.055343	0.055343	0.055343	0.055343	0.055343	0.055343	0.055343	0.055343	0.055343	0.055343	0.055343	0.055343	0.055343	0.055343	0.055343
1100	0.366667	11												0.055343	0.055343	0.055343	0.055343	0.055343	0.055343	0.055343	0.055343	0.055343	0.055343	0.055343	0.055343	0.055343	0.055343	0.055343	0.055343	0.055343	0.055343	0.055343	0.055343	0.055343	0.055343	0.055343	0.055343	0.055343	0.055343	0.055343	0.055343	0.055343	0.055343	0.055343	0.055343	0.055343	0.055343	0.055343	0.055343
1200	0.4	12													0.055343	0.055343	0.055343	0.055343	0.055343	0.055343	0.055343	0.055343	0.055343	0.055343	0.055343	0.055343	0.055343	0.055343	0.055343	0.055343	0.055343	0.055343	0.055343	0.055343	0.055343	0.055343	0.055343	0.055343	0.055343	0.055343	0.055343	0.055343	0.055343	0.055343	0.055343	0.055343	0.055343	0.055343	0.055343
1300	0.433333	13														0.055343	0.055343	0.055343	0.055343	0.055343	0.055343	0.055343	0.055343	0.055343	0.055343	0.055343	0.055343	0.055343	0.055343	0.055343	0.055343	0.055343	0.055343	0.055343	0.055343	0.055343	0.055343	0.055343	0.055343	0.055343	0.055343	0.055343	0.055343	0.055343	0.055343	0.055343	0.055343	0.055343	0.055343
1400	0.466667	14															0.055343	0.055343	0.055343	0.055343	0.055343	0.055343	0.055343	0.055343	0.055343	0.055343	0.055343	0.055343	0.055343	0.055343	0.055343	0.055343	0.055343	0.055343	0.055343	0.055343	0.055343	0.055343	0.055343	0.055343	0.055343	0.055343	0.055343	0.055343	0.055343	0.055343	0.055343	0.055343	0.055343
1500	0.5	15																0.055343	0.055343	0.055343	0.055343	0.055343	0.055343	0.055343	0.055343	0.055343	0.055343	0.055343	0.055343	0.055343	0.055343	0.055343	0.055343	0.055343	0.055343	0.055343	0.055343	0.055343	0.055343	0.055343	0.055343	0.055343	0.055343	0.055343	0.055343	0.055343	0.055343	0.055343	0.055343
1600	0.533333	16																	0.055343	0.055343	0.055343	0.055343	0.055343	0.055343	0.055343	0.055343	0.055343	0.055343	0.055343	0.055343	0.055343	0.055343	0.055343	0.055343	0.055343	0.055343	0.055343	0.055343	0.055343	0.055343	0.055343	0.055343	0.055343	0.055343	0.055343	0.055343	0.055343	0.055343	0.055343
1700	0.566667	17																		0.055343	0.055343	0.055343	0.055343	0.055343	0.055343	0.055343	0.055343	0.055343	0.055343	0.055343	0.055343	0.055343	0.055343	0.055343	0.055343	0.055343	0.055343	0.055343	0.055343	0.055343	0.055343	0.055343	0.055343	0.055343	0.055343	0.055343	0.055343	0.055343	0.055343
1800	0.6	18																			0.055343	0.055343	0.055343	0.055343	0.055343	0.055343	0.055343	0.055343	0.055343	0.055343	0.055343	0.055343	0.055343	0.055343	0.055343	0.055343	0.055343	0.055343	0.055343	0.055343	0.055343	0.055343	0.055343	0.055343	0.055343	0.055343	0.055343	0.055343	0.055343
1900	0.633333	19																				0.055343	0.055343	0.055343	0.055343	0.055343	0.055343	0.055343	0.055343	0.055343	0.055343	0.055343	0.055343	0.055343	0.055343	0.055343	0.055343	0.055343	0.055343	0.055343	0.055343	0.055343	0.055343	0.055343	0.055343	0.055343	0.055343	0.055343	0.055343
2000	0.666667	20																					0.055343	0.055343	0.055343	0.055343	0.055343	0.055343	0.055343	0.055343	0.055343	0.055343	0.055343	0.055343	0.055343	0.055343	0.055343	0.055343	0.055343	0.055343	0.055343	0.055343	0.055343	0.055343	0.055343	0.055343	0.055343	0.055343	0.055343
2100	0.7	21																						0.055343	0.055343	0.055343	0.055343	0.055343	0.055343	0.055343	0.055343	0.055343	0.055343	0.055343	0.055343	0.055343	0.055343	0.055343	0.055343	0.055343	0.055343	0.055343	0.055343	0.055343	0.055343	0.055343	0.055343	0.055343	0.055343
2200	0.733333	22																							0.055343	0.055343	0.055343	0.055343	0.055343	0.055343	0.055343	0.055343	0.055343	0.055343	0.055343	0.055343	0.055343	0.055343	0.055343	0.055343	0.055343	0.055343	0.055343	0.055343	0.055343	0.055343	0.055343	0.055343	0.055343
2300	0.766667	23																								0.055343	0.055343	0.055343	0.055343	0.055343	0.055343	0.055343	0.055343	0.055343	0.055343	0.055343	0.055343	0.055343	0.055343	0.055343	0.055343	0.055343	0.055343	0.055343	0.055343	0.055343	0.055343	0.055343	0.055343
2400	0.8	24																									0.055343	0.055343	0.055343	0.055343	0.055343	0.055343	0.055343	0.055343	0.055343	0.055343	0.055343	0.055343	0.055343	0.055343	0.055343	0.055343	0.055343	0.055343	0.055343	0.055343	0.055343	0.055343	0.055343
2500	0.833333	25																										0.055343	0.055343	0.055343	0.055343	0.055343	0.055343	0.055343	0.055343	0.055343	0.055343	0.055343	0.055343	0.055343	0.055343	0.055343	0.055343	0.055343	0.055343	0.055343	0.055343	0.055343	0.055343
2600	0.866667	26																											0.055343	0.055343	0.055343	0.055343	0.055343	0.055343	0.055343	0.055343	0.055343	0.055343	0.055343	0.055343	0.055343	0.055343	0.055343	0.055343	0.055343	0.055343	0.055343	0.055343	0.055343
2700	0.9	27																												0.055343	0.055343	0.055343	0.055343	0.055343	0.055343	0.055343	0.055343	0.055343	0.055343	0.055343	0.055343	0.055343	0.055343	0.055343	0.055343	0.055343	0.055343	0.055343	0.055343
2800	0.933333	28																													0.055343	0.055343	0.055343	0.055343	0.055343	0.055343	0.055343	0.055343	0.055343	0.055343	0.055343	0.055343	0.055343	0.055343	0.055343	0.055343	0.055343	0.055343	0.055343
2900	0.966667	29																														0.055343	0.055343	0.055343	0.055343	0.055343	0.055343	0.055343	0.055343	0.055343	0.055343	0.055343	0.055343	0.055343	0.055343	0.055343	0.055343	0.055343	0.055343
3000	1	30																															0.055343	0.055343	0.055343	0.055343	0.055343	0.055343	0.055343	0.055343	0.055343	0.055343	0.055343	0.055343	0.055343	0.055343	0.055343	0.055343	0.055343
Phi
			Timestep j
		Column cell i	0	1	2	3	4	5	6	7	8	9	10	11	12	13	14	15	16	17	18	19	20	21	22	23	24	25	26	27	28	29	30
0	0	0	0.05	0.05	0.05	0.05	0.05	0.05	0.05	0.05	0.05	0.05	0.05	0.05	0.05	0.05	0.05	0.05	0.05	0.05	0.05	0.05	0.05	0.05	0.05	0.05	0.05	0.05	0.05	0.05	0.05	0.05	0.05	0.05	0.05	0.05	0.05	0.05	0.05	0.05	0.05	0.05	0.05	0.05	0.05	0.05	0.05	0.05	0.05
100	0.0333333	1	0.05	0.05	0.05	0.05	0.05	0.05	0.05	0.05	0.05	0.05	0.05	0.05	0.05	0.05	0.05	0.05	0.05	0.05	0.05	0.05	0.05	0.05	0.05	0.05	0.05	0.05	0.05	0.05	0.05	0.05	0.05	0.05	0.05	0.05	0.05	0.05	0.05	0.05	0.05	0.05	0.05	0.05	0.05	0.05	0.05	0.05	0.05
200	0.0666667	2	0.05	0.05	0.05	0.05	0.05	0.05	0.05	0.05	0.05	0.05	0.05	0.05	0.05	0.05	0.05	0.05	0.05	0.05	0.05	0.05	0.05	0.05	0.05	0.05	0.05	0.05	0.05	0.05	0.05	0.05	0.05	0.05	0.05	0.05	0.05	0.05	0.05	0.05	0.05	0.05	0.05	0.05	0.05	0.05	0.05	0.05	0.05
300	0.1	3	0.05	0.05	0.05	0.05	0.05	0.05	0.05	0.05	0.05	0.05	0.05	0.05	0.05	0.05	0.05	0.05	0.05	0.05	0.05	0.05	0.05	0.05	0.05	0.05	0.05	0.05	0.05	0.05	0.05	0.05	0.05	0.05	0.05	0.05	0.05	0.05	0.05	0.05	0.05	0.05	0.05	0.05	0.05	0.05	0.05	0.05	0.05
400	0.133333	4	0.05	0.05	0.05	0.05	0.05	0.05	0.05	0.05	0.05	0.05	0.05	0.05	0.05	0.05	0.05	0.05	0.05	0.05	0.05	0.05	0.05	0.05	0.05	0.05	0.05	0.05	0.05	0.05	0.05	0.05	0.05	0.05	0.05	0.05	0.05	0.05	0.05	0.05	0.05	0.05	0.05	0.05	0.05	0.05	0.05	0.05	0.05
500	0.166667	5	0.05	0.05	0.05	0.05	0.05	0.05	0.05	0.05	0.05	0.05	0.05	0.05	0.05	0.05	0.05	0.05	0.05	0.05	0.05	0.05	0.05	0.05	0.05	0.05	0.05	0.05	0.05	0.05	0.05	0.05	0.05	0.05	0.05	0.05	0.05	0.05	0.05	0.05	0.05	0.05	0.05	0.05	0.05	0.05	0.05	0.05	0.05
600	0.2	6	0.05	0.05	0.05	0.05	0.05	0.05	0.05	0.05	0.05	0.05	0.05	0.05	0.05	0.05	0.05	0.05	0.05	0.05	0.05	0.05	0.05	0.05	0.05	0.05	0.05	0.05	0.05	0.05	0.05	0.05	0.05	0.05	0.05	0.05	0.05	0.05	0.05	0.05	0.05	0.05	0.05	0.05	0.05	0.05	0.05	0.05	0.05
700	0.233333	7	0.05	0.05	0.05	0.05	0.05	0.05	0.05	0.05	0.05	0.05	0.05	0.05	0.05	0.05	0.05	0.05	0.05	0.05	0.05	0.05	0.05	0.05	0.05	0.05	0.05	0.05	0.05	0.05	0.05	0.05	0.05	0.05	0.05	0.05	0.05	0.05	0.05	0.05	0.05	0.05	0.05	0.05	0.05	0.05	0.05	0.05	0.05
800	0.266667	8	0.05	0.05	0.05	0.05	0.05	0.05	0.05	0.05	0.05	0.05	0.05	0.05	0.05	0.05	0.05	0.05	0.05	0.05	0.05	0.05	0.05	0.05	0.05	0.05	0.05	0.05	0.05	0.05	0.05	0.05	0.05	0.05	0.05	0.05	0.05	0.05	0.05	0.05	0.05	0.05	0.05	0.05	0.05	0.05	0.05	0.05	0.05
900	0.3	9	0.05	0.05	0.05	0.05	0.05	0.05	0.05	0.05	0.05	0.05	0.05	0.05	0.05	0.05	0.05	0.05	0.05	0.05	0.05	0.05	0.05	0.05	0.05	0.05	0.05	0.05	0.05	0.05	0.05	0.05	0.05	0.05	0.05	0.05	0.05	0.05	0.05	0.05	0.05	0.05	0.05	0.05	0.05	0.05	0.05	0.05	0.05
1000	0.333333	10	0.05	0.05	0.05	0.05	0.05	0.05	0.05	0.05	0.05	0.05	0.05	0.05	0.05	0.05	0.05	0.05	0.05	0.05	0.05	0.05	0.05	0.05	0.05	0.05	0.05	0.05	0.05	0.05	0.05	0.05	0.05	0.05	0.05	0.05	0.05	0.05	0.05	0.05	0.05	0.05	0.05	0.05	0.05	0.05	0.05	0.05	0.05
1100	0.366667	11	0.05	0.05	0.05	0.05	0.05	0.05	0.05	0.05	0.05	0.05	0.05	0.05	0.05	0.05	0.05	0.05	0.05	0.05	0.05	0.05	0.05	0.05	0.05	0.05	0.05	0.05	0.05	0.05	0.05	0.05	0.05	0.05	0.05	0.05	0.05	0.05	0.05	0.05	0.05	0.05	0.05	0.05	0.05	0.05	0.05	0.05	0.05
1200	0.4	12	0.05	0.05	0.05	0.05	0.05	0.05	0.05	0.05	0.05	0.05	0.05	0.05	0.05	0.05	0.05	0.05	0.05	0.05	0.05	0.05	0.05	0.05	0.05	0.05	0.05	0.05	0.05	0.05	0.05	0.05	0.05	0.05	0.05	0.05	0.05	0.05	0.05	0.05	0.05	0.05	0.05	0.05	0.05	0.05	0.05	0.05	0.05
1300	0.433333	13	0.05	0.05	0.05	0.05	0.05	0.05	0.05	0.05	0.05	0.05	0.05	0.05	0.05	0.05	0.05	0.05	0.05	0.05	0.05	0.05	0.05	0.05	0.05	0.05	0.05	0.05	0.05	0.05	0.05	0.05	0.05	0.05	0.05	0.05	0.05	0.05	0.05	0.05	0.05	0.05	0.05	0.05	0.05	0.05	0.05	0.05	0.05
1400	0.466667	14	0.05	0.05	0.05	0.05	0.05	0.05	0.05	0.05	0.05	0.05	0.05	0.05	0.05	0.05	0.05	0.05	0.05	0.05	0.05	0.05	0.05	0.05	0.05	0.05	0.05	0.05	0.05	0.05	0.05	0.05	0.05	0.05	0.05	0.05	0.05	0.05	0.05	0.05	0.05	0.05	0.05	0.05	0.05	0.05	0.05	0.05	0.05
1500	0.5	15	0.05	0.05	0.05	0.05	0.05	0.05	0.05	0.05	0.05	0.05	0.05	0.05	0.05	0.05	0.05	0.05	0.05	0.05	0.05	0.05	0.05	0.05	0.05	0.05	0.05	0.05	0.05	0.05	0.05	0.05	0.05	0.05	0.05	0.05	0.05	0.05	0.05	0.05	0.05	0.05	0.05	0.05	0.05	0.05	0.05	0.05	0.05
1600	0.533333	16	0.05	0.05	0.05	0.05	0.05	0.05	0.05	0.05	0.05	0.05	0.05	0.05	0.05	0.05	0.05	0.05	0.05	0.05	0.05	0.05	0.05	0.05	0.05	0.05	0.05	0.05	0.05	0.05	0.05	0.05	0.05	0.05	0.05	0.05	0.05	0.05	0.05	0.05	0.05	0.05	0.05	0.05	0.05	0.05	0.05	0.05	0.05
1700	0.566667	17	0.05	0.05	0.05	0.05	0.05	0.05	0.05	0.05	0.05	0.05	0.05	0.05	0.05	0.05	0.05	0.05	0.05	0.05	0.05	0.05	0.05	0.05	0.05	0.05	0.05	0.05	0.05	0.05	0.05	0.05	0.05	0.05	0.05	0.05	0.05	0.05	0.05	0.05	0.05	0.05	0.05	0.05	0.05	0.05	0.05	0.05	0.05
1800	0.6	18	0.05	0.05	0.05	0.05	0.05	0.05	0.05	0.05	0.05	0.05	0.05	0.05	0.05	0.05	0.05	0.05	0.05	0.05	0.05	0.05	0.05	0.05	0.05	0.05	0.05	0.05	0.05	0.05	0.05	0.05	0.05	0.05	0.05	0.05	0.05	0.05	0.05	0.05	0.05	0.05	0.05	0.05	0.05	0.05	0.05	0.05	0.05
1900	0.633333	19	0.05	0.05	0.05	0.05	0.05	0.05	0.05	0.05	0.05	0.05	0.05	0.05	0.05	0.05	0.05	0.05	0.05	0.05	0.05	0.05	0.05	0.05	0.05	0.05	0.05	0.05	0.05	0.05	0.05	0.05	0.05	0.05	0.05	0.05	0.05	0.05	0.05	0.05	0.05	0.05	0.05	0.05	0.05	0.05	0.05	0.05	0.05
2000	0.666667	20	0.05	0.05	0.05	0.05	0.05	0.05	0.05	0.05	0.05	0.05	0.05	0.05	0.05	0.05	0.05	0.05	0.05	0.05	0.05	0.05	0.05	0.05	0.05	0.05	0.05	0.05	0.05	0.05	0.05	0.05	0.05	0.05	0.05	0.05	0.05	0.05	0.05	0.05	0.05	0.05	0.05	0.05	0.05	0.05	0.05	0.05	0.05
2100	0.7	21	0.05	0.05	0.05	0.05	0.05	0.05	0.05	0.05	0.05	0.05	0.05	0.05	0.05	0.05	0.05	0.05	0.05	0.05	0.05	0.05	0.05	0.05	0.05	0.05	0.05	0.05	0.05	0.05	0.05	0.05	0.05	0.05	0.05	0.05	0.05	0.05	0.05	0.05	0.05	0.05	0.05	0.05	0.05	0.05	0.05	0.05	0.05
2200	0.733333	22	0.05	0.05	0.05	0.05	0.05	0.05	0.05	0.05	0.05	0.05	0.05	0.05	0.05	0.05	0.05	0.05	0.05	0.05	0.05	0.05	0.05	0.05	0.05	0.05	0.05	0.05	0.05	0.05	0.05	0.05	0.05	0.05	0.05	0.05	0.05	0.05	0.05	0.05	0.05	0.05	0.05	0.05	0.05	0.05	0.05	0.05	0.05
2300	0.766667	23	0.05	0.05	0.05	0.05	0.05	0.05	0.05	0.05	0.05	0.05	0.05	0.05	0.05	0.05	0.05	0.05	0.05	0.05	0.05	0.05	0.05	0.05	0.05	0.05	0.05	0.05	0.05	0.05	0.05	0.05	0.05	0.05	0.05	0.05	0.05	0.05	0.05	0.05	0.05	0.05	0.05	0.05	0.05	0.05	0.05	0.05	0.05
2400	0.8	24	0.05	0.05	0.05	0.05	0.05	0.05	0.05	0.05	0.05	0.05	0.05	0.05	0.05	0.05	0.05	0.05	0.05	0.05	0.05	0.05	0.05	0.05	0.05	0.05	0.05	0.05	0.05	0.05	0.05	0.05	0.05	0.05	0.05	0.05	0.05	0.05	0.05	0.05	0.05	0.05	0.05	0.05	0.05	0.05	0.05	0.05	0.05
2500	0.833333	25	0.05	0.05	0.05	0.05	0.05	0.05	0.05	0.05	0.05	0.05	0.05	0.05	0.05	0.05	0.05	0.05	0.05	0.05	0.05	0.05	0.05	0.05	0.05	0.05	0.05	0.05	0.05	0.05	0.05	0.05	0.05	0.05	0.05	0.05	0.05	0.05	0.05	0.05	0.05	0.05	0.05	0.05	0.05	0.05	0.05	0.05	0.05
2600	0.866667	26	0.05	0.05	0.05	0.05	0.05	0.05	0.05	0.05	0.05	0.05	0.05	0.05	0.05	0.05	0.05	0.05	0.05	0.05	0.05	0.05	0.05	0.05	0.05	0.05	0.05	0.05	0.05	0.05	0.05	0.05	0.05	0.05	0.05	0.05	0.05	0.05	0.05	0.05	0.05	0.05	0.05	0.05	0.05	0.05	0.05	0.05	0.05
2700	0.9	27	0.05	0.05	0.05	0.05	0.05	0.05	0.05	0.05	0.05	0.05	0.05	0.05	0.05	0.05	0.05	0.05	0.05	0.05	0.05	0.05	0.05	0.05	0.05	0.05	0.05	0.05	0.05	0.05	0.05	0.05	0.05	0.05	0.05	0.05	0.05	0.05	0.05	0.05	0.05	0.05	0.05	0.05	0.05	0.05	0.05	0.05	0.05
2800	0.933333	28	0.05	0.05	0.05	0.05	0.05	0.05	0.05	0.05	0.05	0.05	0.05	0.05	0.05	0.05	0.05	0.05	0.05	0.05	0.05	0.05	0.05	0.05	0.05	0.05	0.05	0.05	0.05	0.05	0.05	0.05	0.05	0.05	0.05	0.05	0.05	0.05	0.05	0.05	0.05	0.05	0.05	0.05	0.05	0.05	0.05	0.05	0.05
2900	0.966667	29	0.05	0.05	0.05	0.05	0.05	0.05	0.05	0.05	0.05	0.05	0.05	0.05	0.05	0.05	0.05	0.05	0.05	0.05	0.05	0.05	0.05	0.05	0.05	0.05	0.05	0.05	0.05	0.05	0.05	0.05	0.05	0.05	0.05	0.05	0.05	0.05	0.05	0.05	0.05	0.05	0.05	0.05	0.05	0.05	0.05	0.05	0.05
3000	1	30	0.05	0.05	0.05	0.05	0.05	0.05	0.05	0.05	0.05	0.05	0.05	0.05	0.05	0.05	0.05	0.05	0.05	0.05	0.05	0.05	0.05	0.05	0.05	0.05	0.05	0.05	0.05	0.05	0.05	0.05	0.05	0.05	0.05	0.05	0.05	0.05	0.05	0.05	0.05	0.05	0.05	0.05	0.05	0.05	0.05	0.05	0.05
[truncated: 75 more columns]

## Sheet: Ho
Parameters used in reactive transport modeling
Modal proportions
Phase	Melt source		Source melting mode	Lherzolite matrix	Pyroxenite	Dunite			Densities (kg/m3)
olivine	0.65		0.1	0.65	0.1	1		melt	2800
orthopyroxene	0.24		0.1	0.24	0	0		solid	3300
clinopyroxene	0.06		0.4	0.06	0.75	0		Rho	1.17857
garnet	0.05		0.4	0.05	0.15	0
Partition coefficients
Element	olivine/liq	opx/liq	cpx/liq	garnet/liq		Lherzolite	Pyroxenite	Dunite	Melt source	Melt source
						bulk D	bulk D	bulk D	bulk D	bulk P
La	0.00045	0.00125	0.037	0.007		0.0031625	0.028845	0.00045	0.0031625	0.01777
Ce	0.00065	0.00195	0.069	0.021		0.0060805	0.054965	0.00065	0.0060805	0.03626
Nd	0.00115	0.00435	0.15	0.087		0.0151415	0.125665	0.00115	0.0151415	0.09535
Sm	0.0016	0.0064	0.2	0.217		0.025426	0.18271	0.0016	0.025426	0.1676
Eu	0.00175	0.0083	0.235	0.32		0.0332295	0.224425	0.00175	0.0332295	0.223005
Tb	0.0017	0.01245	0.25	0.725		0.055343	0.29642	0.0017	0.055343	0.391415
Ho	0.0018	0.01745	0.2525	1.465		0.093758	0.409305	0.0018	0.093758	0.688925
Yb	0.00275	0.0388	0.24	4.03		0.227	0.784775	0.00275	0.227	1.71216
Lu	0.00315	0.049	0.235	5.6		0.307907	1.01656	0.00315	0.307907	2.33921
Compositions (ppm)
Element	Matrix comp	Matrix / D	B11		Matrix initial porosity
La	0.206	65.1383	13.7		0.05
Ce	0.722	118.74	31.2
Nd	0.815	53.8256	20.2
Sm	0.299	11.7596	4.66
Eu	0.115	3.46078	1.66
Tb	0.077	1.39132	0.7
Ho	0.12	1.27989	0.81
Yb	0.347	1.52864	1.87
Lu	0.054	0.175377	0.27
	Melt source	0.81
	Matrix (CS0)	0.12
	D0	0.093758
	D1	0.093758
	Phi0	0.05
	Phi1	0.05
Liquid composition
		t / yr	0	20	40	60	80	100	120	140	160	180	200	220	240	260	280	300	320	340	360	380	400	420	440	460	480	500	520	540	560	580	600	620	640	660	680	700	720	740	760	780	800	820	840	860	880	900	920
		t/tc	0	0.0333333	0.0666667	0.1	0.133333	0.166667	0.2	0.233333	0.266667	0.3	0.333333	0.366667	0.4	0.433333	0.466667	0.5	0.533333	0.566667	0.6	0.633333	0.666667	0.7	0.733333	0.766667	0.8	0.833333	0.866667	0.9	0.933333	0.966667	1	1.03333	1.06667	1.1	1.13333	1.16667	1.2	1.23333	1.26667	1.3	1.33333	1.36667	1.4	1.43333	1.46667	1.5	1.53333
		tc	600
			Timestep j
z / m	z/Z	Column cell i	0	1	2	3	4	5	6	7	8	9	10	11	12	13	14	15	16	17	18	19	20	21	22	23	24	25	26	27	28	29	30	31	32	33	34	35	36	37	38	39	40	41	42	43	44	45	46
0	0	0	0.81	0.81	0.81	0.81	0.81	0.81	0.81	0.81	0.81	0.81	0.81	0.81	0.81	0.81	0.81	0.81	0.81	0.81	0.81	0.81	0.81	0.81	0.81	0.81	0.81	0.81	0.81	0.81	0.81	0.81	0.81	0.81	0.81	0.81	0.81	0.81	0.81	0.81	0.81	0.81	0.81	0.81	0.81	0.81	0.81	0.81	0.81
100	0.0333333	1		1.12829	1.0256	0.95604	0.908923	0.877007	0.855389	0.840745	0.830826	0.824107	0.819555	0.816472	0.814384	0.81297	0.812012	0.811363	0.810923	0.810625	0.810423	0.810287	0.810194	0.810132	0.810089	0.81006	0.810041	0.810028	0.810019	0.810013	0.810009	0.810006	0.810004	0.810003	0.810002	0.810001	0.810001	0.810001	0.81	0.81	0.81	0.81	0.81	0.81	0.81	0.81	0.81	0.81	0.81
200	0.0666667	2			1.23098	1.16472	1.09739	1.03659	0.9851	0.943251	0.910179	0.884577	0.865068	0.850384	0.839443	0.831358	0.825426	0.821098	0.817957	0.815688	0.814054	0.812883	0.812045	0.811448	0.811023	0.810722	0.810509	0.810358	0.810251	0.810176	0.810123	0.810086	0.81006	0.810042	0.810029	0.810021	0.810014	0.81001	0.810007	0.810005	0.810003	0.810002	0.810002	0.810001	0.810001	0.810001	0.81	0.81	0.81
300	0.1	3				1.26411	1.23204	1.1886	1.13956	1.08972	1.04247	0.999787	0.962616	0.931144	0.905088	0.883909	0.866954	0.853556	0.843084	0.834977	0.828754	0.824011	0.820421	0.817719	0.815696	0.814188	0.81307	0.812243	0.811635	0.811189	0.810862	0.810624	0.81045	0.810325	0.810233	0.810168	0.81012	0.810086	0.810061	0.810044	0.810031	0.810022	0.810016	0.810011	0.810008	0.810006	0.810004	0.810003	0.810002
400	0.133333	4					1.2748	1.261	1.23764	1.206	1.16848	1.12783	1.08652	1.04654	1.00931	0.975686	0.946076	0.920549	0.898935	0.880915	0.866094	0.854047	0.844357	0.836634	0.830531	0.825745	0.822016	0.81913	0.816908	0.815207	0.81391	0.812927	0.812184	0.811625	0.811205	0.810892	0.810658	0.810485	0.810356	0.810261	0.810191	0.810139	0.810102	0.810074	0.810054	0.810039	0.810028	0.81002	0.810015
500	0.166667	5						1.27825	1.27268	1.26138	1.24351	1.21931	1.18979	1.15647	1.12101	1.08497	1.04971	1.01627	0.985391	0.957497	0.93279	0.911272	0.892809	0.877177	0.864096	0.853267	0.844388	0.83717	0.83135	0.82669	0.822985	0.820058	0.817757	0.815959	0.814561	0.813478	0.812644	0.812003	0.811513	0.81114	0.810856	0.810642	0.81048	0.810358	0.810266	0.810198	0.810146	0.810108	0.81008
600	0.2	6							1.27936	1.27721	1.2721	1.26288	1.24882	1.22978	1.20613	1.17866	1.14843	1.11658	1.08422	1.05233	1.02174	0.99304	0.966659	0.942833	0.92165	0.903081	0.88701	0.873259	0.861615	0.851851	0.843733	0.837039	0.83156	0.827107	0.82351	0.820623	0.818318	0.816487	0.81504	0.813902	0.813011	0.812316	0.811776	0.811357	0.811035	0.810787	0.810597	0.810451	0.810341
700	0.233333	7								1.27972	1.27891	1.27671	1.27225	1.26469	1.25343	1.23816	1.21897	1.19621	1.17052	1.14268	1.11353	1.08391	1.0546	1.02622	0.99932	0.974261	0.951296	0.930555	0.91207	0.895791	0.881615	0.869393	0.858955	0.850116	0.842693	0.836504	0.83138	0.827166	0.82372	0.82092	0.818656	0.816835	0.815377	0.814215	0.813293	0.812564	0.811991	0.811541	0.81119
800	0.266667	8									1.27984	1.27954	1.27863	1.27657	1.27274	1.26651	1.25736	1.24497	1.22924	1.2103	1.18848	1.1643	1.13836	1.11134	1.08388	1.0566	1.03003	1.00463	0.980731	0.958579	0.938321	0.920026	0.90369	0.889257	0.876629	0.86568	0.856267	0.848238	0.841439	0.835723	0.830947	0.826981	0.823708	0.82102	0.818824	0.81704	0.815596	0.814433	0.8135
900	0.3	9										1.27987	1.27976	1.2794	1.27848	1.27663	1.27336	1.2682	1.26071	1.25056	1.23757	1.22173	1.2032	1.18228	1.15939	1.13503	1.10972	1.08401	1.0584	1.03334	1.00922	0.986347	0.96495	0.945185	0.927141	0.910844	0.896273	0.883366	0.872032	0.862162	0.853632	0.846313	0.840076	0.834795	0.830351	0.826632	0.823537	0.820975	0.818864
1000	0.333333	10											1.27989	1.27985	1.2797	1.27931	1.27844	1.27681	1.27403	1.26973	1.26354	1.25516	1.24438	1.23109	1.21534	1.19729	1.17721	1.15543	1.13239	1.10852	1.08427	1.06005	1.03627	1.01326	0.991299	0.970599	0.95132	0.93356	0.917366	0.90274	0.889648	0.878028	0.867796	0.858852	0.851091	0.844399	0.838667	0.833786	0.829653
1100	0.366667	11												1.27989	1.27988	1.27982	1.27965	1.27926	1.27847	1.27704	1.27468	1.27109	1.26595	1.25899	1.24999	1.23881	1.22542	1.20986	1.1923	1.17297	1.15218	1.13027	1.10761	1.0846	1.06158	1.03891	1.01687	0.995721	0.975666	0.956856	0.939397	0.923346	0.908725	0.89552	0.88369	0.873172	0.863889	0.855752	0.848665
1200	0.4	12													1.27989	1.27989	1.27986	1.2798	1.27962	1.27925	1.27854	1.27729	1.27529	1.27228	1.26799	1.26218	1.25464	1.24521	1.23381	1.22042	1.20511	1.18803	1.1694	1.14946	1.12854	1.10693	1.08499	1.06301	1.0413	1.02012	0.999712	0.980252	0.961893	0.944739	0.92886	0.914286	0.901022	0.889042	0.878301
1300	0.433333	13														1.27989	1.27989	1.27988	1.27985	1.27978	1.27961	1.27926	1.27863	1.27755	1.27585	1.27331	1.26972	1.26486	1.25852	1.25055	1.24083	1.2293	1.21599	1.20096	1.18434	1.16634	1.14717	1.12711	1.10643	1.08542	1.06435	1.0435	1.02309	1.00335	0.984438	0.966507	0.949659	0.933967	0.919473
1400	0.466667	14															1.27989	1.27989	1.27989	1.27988	1.27985	1.27977	1.27961	1.27929	1.27873	1.2778	1.27635	1.27421	1.2712	1.26711	1.26176	1.25501	1.24671	1.2368	1.22524	1.21204	1.1973	1.18112	1.1637	1.14522	1.12593	1.10606	1.08587	1.06562	1.04553	1.02582	1.00668	0.988285	0.97076
1500	0.5	15																1.27989	1.27989	1.27989	1.27989	1.27987	1.27984	1.27976	1.27961	1.27933	1.27883	1.27803	1.2768	1.27499	1.27245	1.269	1.26449	1.25875	1.25167	1.24314	1.23311	1.22155	1.20851	1.19405	1.1783	1.1614	1.14355	1.12494	1.1058	1.08635	1.06682	1.04742	1.02834
1600	0.533333	16																	1.27989	1.27989	1.27989	1.27989	1.27988	1.27987	1.27984	1.27976	1.27962	1.27937	1.27894	1.27825	1.2772	1.27567	1.27352	1.2706	1.26678	1.2619	1.25585	1.24851	1.23982	1.22972	1.21821	1.20533	1.19116	1.1758	1.15939	1.1421	1.12411	1.10563	1.08685
1700	0.566667	17																		1.27989	1.27989	1.27989	1.27989	1.27989	1.27988	1.27987	1.27983	1.27977	1.27964	1.27941	1.27904	1.27844	1.27755	1.27625	1.27443	1.27196	1.26871	1.26456	1.25939	1.25307	1.24554	1.23672	1.22659	1.21516	1.20246	1.18856	1.17357	1.15762	1.14084
1800	0.6	18																			1.27989	1.27989	1.27989	1.27989	1.27989	1.27989	1.27988	1.27987	1.27983	1.27977	1.27965	1.27945	1.27913	1.27862	1.27785	1.27675	1.2752	1.27311	1.27035	1.26681	1.26238	1.25695	1.25042	1.24273	1.23384	1.22371	1.21237	1.19986	1.18623
1900	0.633333	19																				1.27989	1.27989	1.27989	1.27989	1.27989	1.27989	1.27989	1.27988	1.27986	1.27983	1.27978	1.27967	1.2795	1.27921	1.27877	1.27812	1.27718	1.27587	1.27409	1.27174	1.26872	1.26492	1.26024	1.25459	1.2479	1.2401	1.23115	1.22105
2000	0.666667	20																					1.27989	1.27989	1.27989	1.27989	1.27989	1.27989	1.27989	1.27989	1.27988	1.27986	1.27984	1.27978	1.27969	1.27954	1.27929	1.27891	1.27835	1.27755	1.27643	1.27492	1.27292	1.27034	1.26708	1.26305	1.25816	1.25233	1.2455
2100	0.7	21																						1.27989	1.27989	1.27989	1.27989	1.27989	1.27989	1.27989	1.27989	1.27989	1.27988	1.27986	1.27984	1.27979	1.27971	1.27957	1.27936	1.27904	1.27856	1.27787	1.27692	1.27563	1.27392	1.27172	1.26892	1.26545	1.26122
2200	0.733333	22																							1.27989	1.27989	1.27989	1.27989	1.27989	1.27989	1.27989	1.27989	1.27989	1.27989	1.27988	1.27987	1.27984	1.2798	1.27973	1.27961	1.27942	1.27914	1.27873	1.27815	1.27734	1.27623	1.27478	1.27289	1.27049
2300	0.766667	23																								1.27989	1.27989	1.27989	1.27989	1.27989	1.27989	1.27989	1.27989	1.27989	1.27989	1.27989	1.27988	1.27987	1.27984	1.27981	1.27974	1.27964	1.27948	1.27924	1.27889	1.27839	1.27769	1.27675	1.2755
2400	0.8	24																									1.27989	1.27989	1.27989	1.27989	1.27989	1.27989	1.27989	1.27989	1.27989	1.27989	1.27989	1.27989	1.27988	1.27987	1.27985	1.27981	1.27976	1.27967	1.27953	1.27932	1.27902	1.27859	1.278
2500	0.833333	25																										1.27989	1.27989	1.27989	1.27989	1.27989	1.27989	1.27989	1.27989	1.27989	1.27989	1.27989	1.27989	1.27989	1.27988	1.27987	1.27985	1.27982	1.27977	1.27969	1.27957	1.2794	1.27914
2600	0.866667	26																											1.27989	1.27989	1.27989	1.27989	1.27989	1.27989	1.27989	1.27989	1.27989	1.27989	1.27989	1.27989	1.27989	1.27989	1.27988	1.27987	1.27986	1.27983	1.27978	1.27972	1.27961
2700	0.9	27																												1.27989	1.27989	1.27989	1.27989	1.27989	1.27989	1.27989	1.27989	1.27989	1.27989	1.27989	1.27989	1.27989	1.27989	1.27989	1.27988	1.27987	1.27986	1.27983	1.2798
2800	0.933333	28																													1.27989	1.27989	1.27989	1.27989	1.27989	1.27989	1.27989	1.27989	1.27989	1.27989	1.27989	1.27989	1.27989	1.27989	1.27989	1.27989	1.27988	1.27987	1.27986
2900	0.966667	29																														1.27989	1.27989	1.27989	1.27989	1.27989	1.27989	1.27989	1.27989	1.27989	1.27989	1.27989	1.27989	1.27989	1.27989	1.27989	1.27989	1.27989	1.27988
3000	1	30																															1.27989	1.27989	1.27989	1.27989	1.27989	1.27989	1.27989	1.27989	1.27989	1.27989	1.27989	1.27989	1.27989	1.27989	1.27989	1.27989	1.27989
Solid Composition			Timestep j
		Column cell i	0	1	2	3	4	5	6	7	8	9	10	11	12	13	14	15	16	17	18	19	20	21	22	23	24	25	26	27	28	29	30
0	0	0	0.075944	0.075944	0.075944	0.075944	0.075944	0.075944	0.075944	0.075944	0.075944	0.075944	0.075944	0.075944	0.075944	0.075944	0.075944	0.075944	0.075944	0.075944	0.075944	0.075944	0.075944	0.075944	0.075944	0.075944	0.075944	0.075944	0.075944	0.075944	0.075944	0.075944	0.075944	0.075944	0.075944	0.075944	0.075944	0.075944	0.075944	0.075944	0.075944	0.075944	0.075944	0.075944	0.075944	0.075944	0.075944	0.075944	0.075944
100	0.0333333	1	0	0.105786	0.0961581	0.0896364	0.0852188	0.0822264	0.0801995	0.0788265	0.0778965	0.0772666	0.0768399	0.0765508	0.076355	0.0762224	0.0761326	0.0760717	0.0760305	0.0760026	0.0759837	0.0759709	0.0759622	0.0759563	0.0759523	0.0759496	0.0759478	0.0759466	0.0759457	0.0759452	0.0759448	0.0759445	0.0759444	0.0759442	0.0759441	0.0759441	0.0759441	0.075944	0.075944	0.075944	0.075944	0.075944	0.075944	0.075944	0.075944	0.075944	0.075944	0.075944	0.075944
200	0.0666667	2	0	0	0.115414	0.109202	0.102889	0.0971882	0.092361	0.0884373	0.0853366	0.0829362	0.081107	0.0797303	0.0787045	0.0779465	0.0773902	0.0769845	0.07669	0.0764772	0.0763241	0.0762143	0.0761357	0.0760798	0.0760399	0.0760117	0.0759917	0.0759775	0.0759675	0.0759605	0.0759556	0.0759521	0.0759496	0.0759479	0.0759467	0.0759459	0.0759453	0.0759449	0.0759446	0.0759444	0.0759443	0.0759442	0.0759441	0.0759441	0.0759441	0.075944	0.075944	0.075944	0.075944
300	0.1	3	0	0	0	0.11852	0.115514	0.111441	0.106842	0.10217	0.0977396	0.093738	0.090253	0.0873022	0.0848593	0.0828735	0.0812839	0.0800277	0.0790459	0.0782858	0.0777023	0.0772576	0.076921	0.0766677	0.076478	0.0763367	0.0762318	0.0761543	0.0760973	0.0760554	0.0760248	0.0760025	0.0759862	0.0759744	0.0759659	0.0759597	0.0759552	0.075952	0.0759497	0.0759481	0.0759469	0.0759461	0.0759455	0.075945	0.0759447	0.0759445	0.0759444	0.0759442	0.0759442
400	0.133333	4	0	0	0	0	0.119523	0.118229	0.116039	0.113072	0.109555	0.105743	0.10187	0.0981218	0.094631	0.0914783	0.0887022	0.0863088	0.0842823	0.0825929	0.0812033	0.0800737	0.0791652	0.0784411	0.077869	0.0774202	0.0770706	0.0768	0.0765917	0.0764322	0.0763106	0.0762184	0.0761487	0.0760963	0.076057	0.0760276	0.0760057	0.0759894	0.0759774	0.0759684	0.0759619	0.0759571	0.0759535	0.0759509	0.075949	0.0759476	0.0759466	0.0759459	0.0759454
500	0.166667	5	0	0	0	0	0	0.119846	0.119324	0.118264	0.116589	0.11432	0.111552	0.108429	0.105103	0.101725	0.0984188	0.0952839	0.0923883	0.089773	0.0874565	0.085439	0.083708	0.0822423	0.081016	0.0800006	0.0791681	0.0784914	0.0779457	0.0775088	0.0771615	0.076887	0.0766713	0.0765027	0.0763716	0.0762701	0.0761918	0.0761318	0.0760858	0.0760508	0.0760243	0.0760041	0.0759889	0.0759775	0.0759689	0.0759625	0.0759577	0.0759541	0.0759515
600	0.2	6	0	0	0	0	0	0	0.11995	0.119748	0.11927	0.118405	0.117087	0.115301	0.113084	0.110509	0.107675	0.104689	0.101654	0.0986648	0.095796	0.0931054	0.090632	0.0883981	0.0864121	0.0846711	0.0831643	0.081875	0.0807833	0.0798678	0.0791067	0.0784791	0.0779654	0.0775479	0.0772107	0.07694	0.0767238	0.0765522	0.0764165	0.0763099	0.0762263	0.0761611	0.0761105	0.0760713	0.076041	0.0760178	0.0759999	0.0759863	0.0759759
700	0.233333	7	0	0	0	0	0	0	0	0.119984	0.119908	0.119702	0.119283	0.118575	0.117519	0.116088	0.114288	0.112154	0.109746	0.107135	0.104402	0.101626	0.0988768	0.0962168	0.0936942	0.0913448	0.0891916	0.087247	0.0855138	0.0839876	0.0826584	0.0815125	0.0805339	0.0797052	0.0790092	0.0784289	0.0779485	0.0775534	0.0772304	0.0769678	0.0767555	0.0765848	0.0764481	0.0763392	0.0762527	0.0761844	0.0761306	0.0760885	0.0760555
800	0.266667	8	0	0	0	0	0	0	0	0	0.119995	0.119967	0.119881	0.119688	0.119329	0.118745	0.117888	0.116726	0.115251	0.113475	0.11143	0.109162	0.106731	0.104197	0.101622	0.0990644	0.0965738	0.0941921	0.0919514	0.0898744	0.0879751	0.0862598	0.0847282	0.083375	0.082191	0.0811644	0.0802819	0.0795291	0.0788917	0.0783557	0.0779079	0.0775361	0.0772292	0.0769772	0.0767713	0.076604	0.0764686	0.0763596	0.0762721
900	0.3	9	0	0	0	0	0	0	0	0	0	0.119998	0.119988	0.119954	0.119868	0.119694	0.119388	0.118904	0.118201	0.11725	0.116032	0.114547	0.11281	0.110848	0.108702	0.106418	0.104046	0.101635	0.0992336	0.0968841	0.0946226	0.0924779	0.0904717	0.0886187	0.0869269	0.0853989	0.0840328	0.0828226	0.08176	0.0808346	0.0800348	0.0793486	0.0787638	0.0782687	0.077852	0.0775034	0.0772132	0.076973	0.0767751
1000	0.333333	10	0	0	0	0	0	0	0	0	0	0	0.119999	0.119996	0.119982	0.119945	0.119864	0.119711	0.11945	0.119047	0.118467	0.117682	0.11667	0.115425	0.113948	0.112256	0.110372	0.108331	0.106171	0.103933	0.101659	0.0993885	0.0971589	0.0950014	0.0929422	0.0910014	0.0891939	0.0875288	0.0860104	0.0846391	0.0834116	0.0823222	0.0813628	0.0805243	0.0797966	0.0791692	0.0786317	0.0781741	0.0777866
1100	0.366667	11	0	0	0	0	0	0	0	0	0	0	0	0.12	0.119999	0.119993	0.119978	0.119941	0.119867	0.119732	0.119511	0.119175	0.118693	0.11804	0.117196	0.116149	0.114893	0.113434	0.111788	0.109976	0.108026	0.105972	0.103848	0.10169	0.0995319	0.0974058	0.0953396	0.0933568	0.0914765	0.0897129	0.088076	0.0865711	0.0852003	0.0839622	0.082853	0.0818669	0.0809965	0.0802336	0.0795691
1200	0.4	12	0	0	0	0	0	0	0	0	0	0	0	0	0.12	0.119999	0.119997	0.119991	0.119975	0.11994	0.119873	0.119756	0.119569	0.119286	0.118884	0.11834	0.117633	0.116749	0.115679	0.114424	0.112989	0.111388	0.10964	0.107771	0.105809	0.103784	0.101726	0.0996656	0.0976302	0.0956448	0.093731	0.0919065	0.0901851	0.0885769	0.087088	0.0857217	0.084478	0.0833548	0.0823478
1300	0.433333	13	0	0	0	0	0	0	0	0	0	0	0	0	0	0.12	0.12	0.119999	0.119997	0.11999	0.119974	0.119941	0.119882	0.119781	0.119621	0.119383	0.119047	0.11859	0.117996	0.117249	0.116337	0.115257	0.114009	0.112599	0.111042	0.109353	0.107557	0.105675	0.103737	0.101766	0.0997914	0.0978361	0.095923	0.0940718	0.092299	0.0906177	0.0890381	0.0875669	0.0862079
1400	0.466667	14	0	0	0	0	0	0	0	0	0	0	0	0	0	0	0.12	0.12	0.12	0.119999	0.119996	0.119989	0.119973	0.119944	0.119891	0.119804	0.119668	0.119468	0.119185	0.118801	0.1183	0.117667	0.116889	0.11596	0.114876	0.113639	0.112256	0.11074	0.109106	0.107374	0.105565	0.103702	0.101809	0.0999103	0.0980266	0.0961787	0.0943846	0.0926596	0.0910165
1500	0.5	15	0	0	0	0	0	0	0	0	0	0	0	0	0	0	0	0.12	0.12	0.12	0.119999	0.119998	0.119995	0.119988	0.119974	0.119947	0.119901	0.119826	0.11971	0.119541	0.119302	0.118979	0.118556	0.118018	0.117354	0.116554	0.115614	0.11453	0.113308	0.111952	0.110475	0.108891	0.107217	0.105472	0.103678	0.101854	0.100023	0.098204	0.0964152
1600	0.533333	16	0	0	0	0	0	0	0	0	0	0	0	0	0	0	0	0	0.12	0.12	0.12	0.12	0.119999	0.119998	0.119995	0.119988	0.119975	0.119951	0.119911	0.119846	0.119748	0.119604	0.119402	0.119129	0.118771	0.118314	0.117746	0.117058	0.116243	0.115296	0.114217	0.11301	0.111681	0.11024	0.108702	0.107081	0.105395	0.103662	0.101901
1700	0.566667	17	0	0	0	0	0	0	0	0	0	0	0	0	0	0	0	0	0	0.12	0.12	0.12	0.12	0.12	0.119999	0.119998	0.119995	0.119988	0.119976	0.119955	0.11992	0.119864	0.11978	0.119658	0.119488	0.119256	0.118952	0.118563	0.118078	0.117486	0.116779	0.115952	0.115003	0.113931	0.11274	0.111437	0.110032	0.108536	0.106963
1800	0.6	18	0	0	0	0	0	0	0	0	0	0	0	0	0	0	0	0	0	0	0.12	0.12	0.12	0.12	0.12	0.12	0.119999	0.119998	0.119995	0.119989	0.119978	0.119959	0.119929	0.119881	0.119809	0.119705	0.11956	0.119364	0.119106	0.118774	0.118358	0.117849	0.117237	0.116516	0.115682	0.114733	0.11367	0.112496	0.111218
1900	0.633333	19	0	0	0	0	0	0	0	0	0	0	0	0	0	0	0	0	0	0	0	0.12	0.12	0.12	0.12	0.12	0.12	0.12	0.119999	0.119998	0.119995	0.119989	0.11998	0.119963	0.119936	0.119895	0.119834	0.119746	0.119623	0.119456	0.119236	0.118953	0.118597	0.118158	0.117628	0.117	0.116269	0.11543	0.114484
2000	0.666667	20	0	0	0	0	0	0	0	0	0	0	0	0	0	0	0	0	0	0	0	0	0.12	0.12	0.12	0.12	0.12	0.12	0.12	0.12	0.119999	0.119998	0.119995	0.11999	0.119981	0.119967	0.119944	0.119908	0.119856	0.119781	0.119676	0.119534	0.119346	0.119104	0.118799	0.118421	0.117963	0.117416	0.116776
2100	0.7	21	0	0	0	0	0	0	0	0	0	0	0	0	0	0	0	0	0	0	0	0	0	0.12	0.12	0.12	0.12	0.12	0.12	0.12	0.12	0.12	0.119999	0.119998	0.119995	0.119991	0.119983	0.11997	0.11995	0.11992	0.119875	0.119811	0.119721	0.1196	0.11944	0.119233	0.118971	0.118646	0.118249
2200	0.733333	22	0	0	0	0	0	0	0	0	0	0	0	0	0	0	0	0	0	0	0	0	0	0	0.12	0.12	0.12	0.12	0.12	0.12	0.12	0.12	0.12	0.119999	0.119999	0.119998	0.119995	0.119991	0.119985	0.119974	0.119956	0.11993	0.119891	0.119837	0.11976	0.119657	0.11952	0.119343	0.119118
2300	0.766667	23	0	0	0	0	0	0	0	0	0	0	0	0	0	0	0	0	0	0	0	0	0	0	0	0.12	0.12	0.12	0.12	0.12	0.12	0.12	0.12	0.12	0.12	0.119999	0.119999	0.119998	0.119996	0.119992	0.119986	0.119976	0.119961	0.119939	0.119906	0.119859	0.119794	0.119706	0.119589
2400	0.8	24	0	0	0	0	0	0	0	0	0	0	0	0	0	0	0	0	0	0	0	0	0	0	0	0	0.12	0.12	0.12	0.12	0.12	0.12	0.12	0.12	0.12	0.12	0.12	0.119999	0.119999	0.119998	0.119996	0.119993	0.119988	0.119979	0.119966	0.119947	0.119918	0.119878	0.119823
2500	0.833333	25	0	0	0	0	0	0	0	0	0	0	0	0	0	0	0	0	0	0	0	0	0	0	0	0	0	0.12	0.12	0.12	0.12	0.12	0.12	0.12	0.12	0.12	0.12	0.12	0.12	0.119999	0.119999	0.119998	0.119996	0.119994	0.119989	0.119982	0.11997	0.119954	0.119929
2600	0.866667	26	0	0	0	0	0	0	0	0	0	0	0	0	0	0	0	0	0	0	0	0	0	0	0	0	0	0	0.12	0.12	0.12	0.12	0.12	0.12	0.12	0.12	0.12	0.12	0.12	0.12	0.12	0.12	0.119999	0.119998	0.119997	0.119994	0.11999	0.119984	0.119974
2700	0.9	27	0	0	0	0	0	0	0	0	0	0	0	0	0	0	0	0	0	0	0	0	0	0	0	0	0	0	0	0.12	0.12	0.12	0.12	0.12	0.12	0.12	0.12	0.12	0.12	0.12	0.12	0.12	0.12	0.12	0.119999	0.119998	0.119997	0.119995	0.119991
2800	0.933333	28	0	0	0	0	0	0	0	0	0	0	0	0	0	0	0	0	0	0	0	0	0	0	0	0	0	0	0	0	0.12	0.12	0.12	0.12	0.12	0.12	0.12	0.12	0.12	0.12	0.12	0.12	0.12	0.12	0.12	0.12	0.119999	0.119998	0.119997
2900	0.966667	29	0	0	0	0	0	0	0	0	0	0	0	0	0	0	0	0	0	0	0	0	0	0	0	0	0	0	0	0	0	0.12	0.12	0.12	0.12	0.12	0.12	0.12	0.12	0.12	0.12	0.12	0.12	0.12	0.12	0.12	0.12	0.12	0.119999
3000	1	30	0	0	0	0	0	0	0	0	0	0	0	0	0	0	0	0	0	0	0	0	0	0	0	0	0	0	0	0	0	0	0.12	0.12	0.12	0.12	0.12	0.12	0.12	0.12	0.12	0.12	0.12	0.12	0.12	0.12	0.12	0.12	0.12
Partition coefficient
			Timestep j
		Column cell i	0	1	2	3	4	5	6	7	8	9	10	11	12	13	14	15	16	17	18	19	20	21	22	23	24	25	26	27	28	29	30
0	0	0	0.093758	0.093758	0.093758	0.093758	0.093758	0.093758	0.093758	0.093758	0.093758	0.093758	0.093758	0.093758	0.093758	0.093758	0.093758	0.093758	0.093758	0.093758	0.093758	0.093758	0.093758	0.093758	0.093758	0.093758	0.093758	0.093758	0.093758	0.093758	0.093758	0.093758	0.093758	0.093758	0.093758	0.093758	0.093758	0.093758	0.093758	0.093758	0.093758	0.093758	0.093758	0.093758	0.093758	0.093758	0.093758	0.093758	0.093758
100	0.0333333	1		0.093758	0.093758	0.093758	0.093758	0.093758	0.093758	0.093758	0.093758	0.093758	0.093758	0.093758	0.093758	0.093758	0.093758	0.093758	0.093758	0.093758	0.093758	0.093758	0.093758	0.093758	0.093758	0.093758	0.093758	0.093758	0.093758	0.093758	0.093758	0.093758	0.093758	0.093758	0.093758	0.093758	0.093758	0.093758	0.093758	0.093758	0.093758	0.093758	0.093758	0.093758	0.093758	0.093758	0.093758	0.093758	0.093758
200	0.0666667	2			0.093758	0.093758	0.093758	0.093758	0.093758	0.093758	0.093758	0.093758	0.093758	0.093758	0.093758	0.093758	0.093758	0.093758	0.093758	0.093758	0.093758	0.093758	0.093758	0.093758	0.093758	0.093758	0.093758	0.093758	0.093758	0.093758	0.093758	0.093758	0.093758	0.093758	0.093758	0.093758	0.093758	0.093758	0.093758	0.093758	0.093758	0.093758	0.093758	0.093758	0.093758	0.093758	0.093758	0.093758	0.093758
300	0.1	3				0.093758	0.093758	0.093758	0.093758	0.093758	0.093758	0.093758	0.093758	0.093758	0.093758	0.093758	0.093758	0.093758	0.093758	0.093758	0.093758	0.093758	0.093758	0.093758	0.093758	0.093758	0.093758	0.093758	0.093758	0.093758	0.093758	0.093758	0.093758	0.093758	0.093758	0.093758	0.093758	0.093758	0.093758	0.093758	0.093758	0.093758	0.093758	0.093758	0.093758	0.093758	0.093758	0.093758	0.093758
400	0.133333	4					0.093758	0.093758	0.093758	0.093758	0.093758	0.093758	0.093758	0.093758	0.093758	0.093758	0.093758	0.093758	0.093758	0.093758	0.093758	0.093758	0.093758	0.093758	0.093758	0.093758	0.093758	0.093758	0.093758	0.093758	0.093758	0.093758	0.093758	0.093758	0.093758	0.093758	0.093758	0.093758	0.093758	0.093758	0.093758	0.093758	0.093758	0.093758	0.093758	0.093758	0.093758	0.093758	0.093758
500	0.166667	5						0.093758	0.093758	0.093758	0.093758	0.093758	0.093758	0.093758	0.093758	0.093758	0.093758	0.093758	0.093758	0.093758	0.093758	0.093758	0.093758	0.093758	0.093758	0.093758	0.093758	0.093758	0.093758	0.093758	0.093758	0.093758	0.093758	0.093758	0.093758	0.093758	0.093758	0.093758	0.093758	0.093758	0.093758	0.093758	0.093758	0.093758	0.093758	0.093758	0.093758	0.093758	0.093758
600	0.2	6							0.093758	0.093758	0.093758	0.093758	0.093758	0.093758	0.093758	0.093758	0.093758	0.093758	0.093758	0.093758	0.093758	0.093758	0.093758	0.093758	0.093758	0.093758	0.093758	0.093758	0.093758	0.093758	0.093758	0.093758	0.093758	0.093758	0.093758	0.093758	0.093758	0.093758	0.093758	0.093758	0.093758	0.093758	0.093758	0.093758	0.093758	0.093758	0.093758	0.093758	0.093758
700	0.233333	7								0.093758	0.093758	0.093758	0.093758	0.093758	0.093758	0.093758	0.093758	0.093758	0.093758	0.093758	0.093758	0.093758	0.093758	0.093758	0.093758	0.093758	0.093758	0.093758	0.093758	0.093758	0.093758	0.093758	0.093758	0.093758	0.093758	0.093758	0.093758	0.093758	0.093758	0.093758	0.093758	0.093758	0.093758	0.093758	0.093758	0.093758	0.093758	0.093758	0.093758
800	0.266667	8									0.093758	0.093758	0.093758	0.093758	0.093758	0.093758	0.093758	0.093758	0.093758	0.093758	0.093758	0.093758	0.093758	0.093758	0.093758	0.093758	0.093758	0.093758	0.093758	0.093758	0.093758	0.093758	0.093758	0.093758	0.093758	0.093758	0.093758	0.093758	0.093758	0.093758	0.093758	0.093758	0.093758	0.093758	0.093758	0.093758	0.093758	0.093758	0.093758
900	0.3	9										0.093758	0.093758	0.093758	0.093758	0.093758	0.093758	0.093758	0.093758	0.093758	0.093758	0.093758	0.093758	0.093758	0.093758	0.093758	0.093758	0.093758	0.093758	0.093758	0.093758	0.093758	0.093758	0.093758	0.093758	0.093758	0.093758	0.093758	0.093758	0.093758	0.093758	0.093758	0.093758	0.093758	0.093758	0.093758	0.093758	0.093758	0.093758
1000	0.333333	10											0.093758	0.093758	0.093758	0.093758	0.093758	0.093758	0.093758	0.093758	0.093758	0.093758	0.093758	0.093758	0.093758	0.093758	0.093758	0.093758	0.093758	0.093758	0.093758	0.093758	0.093758	0.093758	0.093758	0.093758	0.093758	0.093758	0.093758	0.093758	0.093758	0.093758	0.093758	0.093758	0.093758	0.093758	0.093758	0.093758	0.093758
1100	0.366667	11												0.093758	0.093758	0.093758	0.093758	0.093758	0.093758	0.093758	0.093758	0.093758	0.093758	0.093758	0.093758	0.093758	0.093758	0.093758	0.093758	0.093758	0.093758	0.093758	0.093758	0.093758	0.093758	0.093758	0.093758	0.093758	0.093758	0.093758	0.093758	0.093758	0.093758	0.093758	0.093758	0.093758	0.093758	0.093758	0.093758
1200	0.4	12													0.093758	0.093758	0.093758	0.093758	0.093758	0.093758	0.093758	0.093758	0.093758	0.093758	0.093758	0.093758	0.093758	0.093758	0.093758	0.093758	0.093758	0.093758	0.093758	0.093758	0.093758	0.093758	0.093758	0.093758	0.093758	0.093758	0.093758	0.093758	0.093758	0.093758	0.093758	0.093758	0.093758	0.093758	0.093758
1300	0.433333	13														0.093758	0.093758	0.093758	0.093758	0.093758	0.093758	0.093758	0.093758	0.093758	0.093758	0.093758	0.093758	0.093758	0.093758	0.093758	0.093758	0.093758	0.093758	0.093758	0.093758	0.093758	0.093758	0.093758	0.093758	0.093758	0.093758	0.093758	0.093758	0.093758	0.093758	0.093758	0.093758	0.093758	0.093758
1400	0.466667	14															0.093758	0.093758	0.093758	0.093758	0.093758	0.093758	0.093758	0.093758	0.093758	0.093758	0.093758	0.093758	0.093758	0.093758	0.093758	0.093758	0.093758	0.093758	0.093758	0.093758	0.093758	0.093758	0.093758	0.093758	0.093758	0.093758	0.093758	0.093758	0.093758	0.093758	0.093758	0.093758	0.093758
1500	0.5	15																0.093758	0.093758	0.093758	0.093758	0.093758	0.093758	0.093758	0.093758	0.093758	0.093758	0.093758	0.093758	0.093758	0.093758	0.093758	0.093758	0.093758	0.093758	0.093758	0.093758	0.093758	0.093758	0.093758	0.093758	0.093758	0.093758	0.093758	0.093758	0.093758	0.093758	0.093758	0.093758
1600	0.533333	16																	0.093758	0.093758	0.093758	0.093758	0.093758	0.093758	0.093758	0.093758	0.093758	0.093758	0.093758	0.093758	0.093758	0.093758	0.093758	0.093758	0.093758	0.093758	0.093758	0.093758	0.093758	0.093758	0.093758	0.093758	0.093758	0.093758	0.093758	0.093758	0.093758	0.093758	0.093758
1700	0.566667	17																		0.093758	0.093758	0.093758	0.093758	0.093758	0.093758	0.093758	0.093758	0.093758	0.093758	0.093758	0.093758	0.093758	0.093758	0.093758	0.093758	0.093758	0.093758	0.093758	0.093758	0.093758	0.093758	0.093758	0.093758	0.093758	0.093758	0.093758	0.093758	0.093758	0.093758
1800	0.6	18																			0.093758	0.093758	0.093758	0.093758	0.093758	0.093758	0.093758	0.093758	0.093758	0.093758	0.093758	0.093758	0.093758	0.093758	0.093758	0.093758	0.093758	0.093758	0.093758	0.093758	0.093758	0.093758	0.093758	0.093758	0.093758	0.093758	0.093758	0.093758	0.093758
1900	0.633333	19																				0.093758	0.093758	0.093758	0.093758	0.093758	0.093758	0.093758	0.093758	0.093758	0.093758	0.093758	0.093758	0.093758	0.093758	0.093758	0.093758	0.093758	0.093758	0.093758	0.093758	0.093758	0.093758	0.093758	0.093758	0.093758	0.093758	0.093758	0.093758
2000	0.666667	20																					0.093758	0.093758	0.093758	0.093758	0.093758	0.093758	0.093758	0.093758	0.093758	0.093758	0.093758	0.093758	0.093758	0.093758	0.093758	0.093758	0.093758	0.093758	0.093758	0.093758	0.093758	0.093758	0.093758	0.093758	0.093758	0.093758	0.093758
2100	0.7	21																						0.093758	0.093758	0.093758	0.093758	0.093758	0.093758	0.093758	0.093758	0.093758	0.093758	0.093758	0.093758	0.093758	0.093758	0.093758	0.093758	0.093758	0.093758	0.093758	0.093758	0.093758	0.093758	0.093758	0.093758	0.093758	0.093758
2200	0.733333	22																							0.093758	0.093758	0.093758	0.093758	0.093758	0.093758	0.093758	0.093758	0.093758	0.093758	0.093758	0.093758	0.093758	0.093758	0.093758	0.093758	0.093758	0.093758	0.093758	0.093758	0.093758	0.093758	0.093758	0.093758	0.093758
2300	0.766667	23																								0.093758	0.093758	0.093758	0.093758	0.093758	0.093758	0.093758	0.093758	0.093758	0.093758	0.093758	0.093758	0.093758	0.093758	0.093758	0.093758	0.093758	0.093758	0.093758	0.093758	0.093758	0.093758	0.093758	0.093758
2400	0.8	24																									0.093758	0.093758	0.093758	0.093758	0.093758	0.093758	0.093758	0.093758	0.093758	0.093758	0.093758	0.093758	0.093758	0.093758	0.093758	0.093758	0.093758	0.093758	0.093758	0.093758	0.093758	0.093758	0.093758
2500	0.833333	25																										0.093758	0.093758	0.093758	0.093758	0.093758	0.093758	0.093758	0.093758	0.093758	0.093758	0.093758	0.093758	0.093758	0.093758	0.093758	0.093758	0.093758	0.093758	0.093758	0.093758	0.093758	0.093758
2600	0.866667	26																											0.093758	0.093758	0.093758	0.093758	0.093758	0.093758	0.093758	0.093758	0.093758	0.093758	0.093758	0.093758	0.093758	0.093758	0.093758	0.093758	0.093758	0.093758	0.093758	0.093758	0.093758
2700	0.9	27																												0.093758	0.093758	0.093758	0.093758	0.093758	0.093758	0.093758	0.093758	0.093758	0.093758	0.093758	0.093758	0.093758	0.093758	0.093758	0.093758	0.093758	0.093758	0.093758	0.093758
2800	0.933333	28																													0.093758	0.093758	0.093758	0.093758	0.093758	0.093758	0.093758	0.093758	0.093758	0.093758	0.093758	0.093758	0.093758	0.093758	0.093758	0.093758	0.093758	0.093758	0.093758
2900	0.966667	29																														0.093758	0.093758	0.093758	0.093758	0.093758	0.093758	0.093758	0.093758	0.093758	0.093758	0.093758	0.093758	0.093758	0.093758	0.093758	0.093758	0.093758	0.093758
3000	1	30																															0.093758	0.093758	0.093758	0.093758	0.093758	0.093758	0.093758	0.093758	0.093758	0.093758	0.093758	0.093758	0.093758	0.093758	0.093758	0.093758	0.093758
Phi
			Timestep j
		Column cell i	0	1	2	3	4	5	6	7	8	9	10	11	12	13	14	15	16	17	18	19	20	21	22	23	24	25	26	27	28	29	30
0	0	0	0.05	0.05	0.05	0.05	0.05	0.05	0.05	0.05	0.05	0.05	0.05	0.05	0.05	0.05	0.05	0.05	0.05	0.05	0.05	0.05	0.05	0.05	0.05	0.05	0.05	0.05	0.05	0.05	0.05	0.05	0.05	0.05	0.05	0.05	0.05	0.05	0.05	0.05	0.05	0.05	0.05	0.05	0.05	0.05	0.05	0.05	0.05
100	0.0333333	1	0.05	0.05	0.05	0.05	0.05	0.05	0.05	0.05	0.05	0.05	0.05	0.05	0.05	0.05	0.05	0.05	0.05	0.05	0.05	0.05	0.05	0.05	0.05	0.05	0.05	0.05	0.05	0.05	0.05	0.05	0.05	0.05	0.05	0.05	0.05	0.05	0.05	0.05	0.05	0.05	0.05	0.05	0.05	0.05	0.05	0.05	0.05
200	0.0666667	2	0.05	0.05	0.05	0.05	0.05	0.05	0.05	0.05	0.05	0.05	0.05	0.05	0.05	0.05	0.05	0.05	0.05	0.05	0.05	0.05	0.05	0.05	0.05	0.05	0.05	0.05	0.05	0.05	0.05	0.05	0.05	0.05	0.05	0.05	0.05	0.05	0.05	0.05	0.05	0.05	0.05	0.05	0.05	0.05	0.05	0.05	0.05
300	0.1	3	0.05	0.05	0.05	0.05	0.05	0.05	0.05	0.05	0.05	0.05	0.05	0.05	0.05	0.05	0.05	0.05	0.05	0.05	0.05	0.05	0.05	0.05	0.05	0.05	0.05	0.05	0.05	0.05	0.05	0.05	0.05	0.05	0.05	0.05	0.05	0.05	0.05	0.05	0.05	0.05	0.05	0.05	0.05	0.05	0.05	0.05	0.05
400	0.133333	4	0.05	0.05	0.05	0.05	0.05	0.05	0.05	0.05	0.05	0.05	0.05	0.05	0.05	0.05	0.05	0.05	0.05	0.05	0.05	0.05	0.05	0.05	0.05	0.05	0.05	0.05	0.05	0.05	0.05	0.05	0.05	0.05	0.05	0.05	0.05	0.05	0.05	0.05	0.05	0.05	0.05	0.05	0.05	0.05	0.05	0.05	0.05
500	0.166667	5	0.05	0.05	0.05	0.05	0.05	0.05	0.05	0.05	0.05	0.05	0.05	0.05	0.05	0.05	0.05	0.05	0.05	0.05	0.05	0.05	0.05	0.05	0.05	0.05	0.05	0.05	0.05	0.05	0.05	0.05	0.05	0.05	0.05	0.05	0.05	0.05	0.05	0.05	0.05	0.05	0.05	0.05	0.05	0.05	0.05	0.05	0.05
600	0.2	6	0.05	0.05	0.05	0.05	0.05	0.05	0.05	0.05	0.05	0.05	0.05	0.05	0.05	0.05	0.05	0.05	0.05	0.05	0.05	0.05	0.05	0.05	0.05	0.05	0.05	0.05	0.05	0.05	0.05	0.05	0.05	0.05	0.05	0.05	0.05	0.05	0.05	0.05	0.05	0.05	0.05	0.05	0.05	0.05	0.05	0.05	0.05
700	0.233333	7	0.05	0.05	0.05	0.05	0.05	0.05	0.05	0.05	0.05	0.05	0.05	0.05	0.05	0.05	0.05	0.05	0.05	0.05	0.05	0.05	0.05	0.05	0.05	0.05	0.05	0.05	0.05	0.05	0.05	0.05	0.05	0.05	0.05	0.05	0.05	0.05	0.05	0.05	0.05	0.05	0.05	0.05	0.05	0.05	0.05	0.05	0.05
800	0.266667	8	0.05	0.05	0.05	0.05	0.05	0.05	0.05	0.05	0.05	0.05	0.05	0.05	0.05	0.05	0.05	0.05	0.05	0.05	0.05	0.05	0.05	0.05	0.05	0.05	0.05	0.05	0.05	0.05	0.05	0.05	0.05	0.05	0.05	0.05	0.05	0.05	0.05	0.05	0.05	0.05	0.05	0.05	0.05	0.05	0.05	0.05	0.05
900	0.3	9	0.05	0.05	0.05	0.05	0.05	0.05	0.05	0.05	0.05	0.05	0.05	0.05	0.05	0.05	0.05	0.05	0.05	0.05	0.05	0.05	0.05	0.05	0.05	0.05	0.05	0.05	0.05	0.05	0.05	0.05	0.05	0.05	0.05	0.05	0.05	0.05	0.05	0.05	0.05	0.05	0.05	0.05	0.05	0.05	0.05	0.05	0.05
1000	0.333333	10	0.05	0.05	0.05	0.05	0.05	0.05	0.05	0.05	0.05	0.05	0.05	0.05	0.05	0.05	0.05	0.05	0.05	0.05	0.05	0.05	0.05	0.05	0.05	0.05	0.05	0.05	0.05	0.05	0.05	0.05	0.05	0.05	0.05	0.05	0.05	0.05	0.05	0.05	0.05	0.05	0.05	0.05	0.05	0.05	0.05	0.05	0.05
1100	0.366667	11	0.05	0.05	0.05	0.05	0.05	0.05	0.05	0.05	0.05	0.05	0.05	0.05	0.05	0.05	0.05	0.05	0.05	0.05	0.05	0.05	0.05	0.05	0.05	0.05	0.05	0.05	0.05	0.05	0.05	0.05	0.05	0.05	0.05	0.05	0.05	0.05	0.05	0.05	0.05	0.05	0.05	0.05	0.05	0.05	0.05	0.05	0.05
1200	0.4	12	0.05	0.05	0.05	0.05	0.05	0.05	0.05	0.05	0.05	0.05	0.05	0.05	0.05	0.05	0.05	0.05	0.05	0.05	0.05	0.05	0.05	0.05	0.05	0.05	0.05	0.05	0.05	0.05	0.05	0.05	0.05	0.05	0.05	0.05	0.05	0.05	0.05	0.05	0.05	0.05	0.05	0.05	0.05	0.05	0.05	0.05	0.05
1300	0.433333	13	0.05	0.05	0.05	0.05	0.05	0.05	0.05	0.05	0.05	0.05	0.05	0.05	0.05	0.05	0.05	0.05	0.05	0.05	0.05	0.05	0.05	0.05	0.05	0.05	0.05	0.05	0.05	0.05	0.05	0.05	0.05	0.05	0.05	0.05	0.05	0.05	0.05	0.05	0.05	0.05	0.05	0.05	0.05	0.05	0.05	0.05	0.05
1400	0.466667	14	0.05	0.05	0.05	0.05	0.05	0.05	0.05	0.05	0.05	0.05	0.05	0.05	0.05	0.05	0.05	0.05	0.05	0.05	0.05	0.05	0.05	0.05	0.05	0.05	0.05	0.05	0.05	0.05	0.05	0.05	0.05	0.05	0.05	0.05	0.05	0.05	0.05	0.05	0.05	0.05	0.05	0.05	0.05	0.05	0.05	0.05	0.05
1500	0.5	15	0.05	0.05	0.05	0.05	0.05	0.05	0.05	0.05	0.05	0.05	0.05	0.05	0.05	0.05	0.05	0.05	0.05	0.05	0.05	0.05	0.05	0.05	0.05	0.05	0.05	0.05	0.05	0.05	0.05	0.05	0.05	0.05	0.05	0.05	0.05	0.05	0.05	0.05	0.05	0.05	0.05	0.05	0.05	0.05	0.05	0.05	0.05
1600	0.533333	16	0.05	0.05	0.05	0.05	0.05	0.05	0.05	0.05	0.05	0.05	0.05	0.05	0.05	0.05	0.05	0.05	0.05	0.05	0.05	0.05	0.05	0.05	0.05	0.05	0.05	0.05	0.05	0.05	0.05	0.05	0.05	0.05	0.05	0.05	0.05	0.05	0.05	0.05	0.05	0.05	0.05	0.05	0.05	0.05	0.05	0.05	0.05
1700	0.566667	17	0.05	0.05	0.05	0.05	0.05	0.05	0.05	0.05	0.05	0.05	0.05	0.05	0.05	0.05	0.05	0.05	0.05	0.05	0.05	0.05	0.05	0.05	0.05	0.05	0.05	0.05	0.05	0.05	0.05	0.05	0.05	0.05	0.05	0.05	0.05	0.05	0.05	0.05	0.05	0.05	0.05	0.05	0.05	0.05	0.05	0.05	0.05
1800	0.6	18	0.05	0.05	0.05	0.05	0.05	0.05	0.05	0.05	0.05	0.05	0.05	0.05	0.05	0.05	0.05	0.05	0.05	0.05	0.05	0.05	0.05	0.05	0.05	0.05	0.05	0.05	0.05	0.05	0.05	0.05	0.05	0.05	0.05	0.05	0.05	0.05	0.05	0.05	0.05	0.05	0.05	0.05	0.05	0.05	0.05	0.05	0.05
1900	0.633333	19	0.05	0.05	0.05	0.05	0.05	0.05	0.05	0.05	0.05	0.05	0.05	0.05	0.05	0.05	0.05	0.05	0.05	0.05	0.05	0.05	0.05	0.05	0.05	0.05	0.05	0.05	0.05	0.05	0.05	0.05	0.05	0.05	0.05	0.05	0.05	0.05	0.05	0.05	0.05	0.05	0.05	0.05	0.05	0.05	0.05	0.05	0.05
2000	0.666667	20	0.05	0.05	0.05	0.05	0.05	0.05	0.05	0.05	0.05	0.05	0.05	0.05	0.05	0.05	0.05	0.05	0.05	0.05	0.05	0.05	0.05	0.05	0.05	0.05	0.05	0.05	0.05	0.05	0.05	0.05	0.05	0.05	0.05	0.05	0.05	0.05	0.05	0.05	0.05	0.05	0.05	0.05	0.05	0.05	0.05	0.05	0.05
2100	0.7	21	0.05	0.05	0.05	0.05	0.05	0.05	0.05	0.05	0.05	0.05	0.05	0.05	0.05	0.05	0.05	0.05	0.05	0.05	0.05	0.05	0.05	0.05	0.05	0.05	0.05	0.05	0.05	0.05	0.05	0.05	0.05	0.05	0.05	0.05	0.05	0.05	0.05	0.05	0.05	0.05	0.05	0.05	0.05	0.05	0.05	0.05	0.05
2200	0.733333	22	0.05	0.05	0.05	0.05	0.05	0.05	0.05	0.05	0.05	0.05	0.05	0.05	0.05	0.05	0.05	0.05	0.05	0.05	0.05	0.05	0.05	0.05	0.05	0.05	0.05	0.05	0.05	0.05	0.05	0.05	0.05	0.05	0.05	0.05	0.05	0.05	0.05	0.05	0.05	0.05	0.05	0.05	0.05	0.05	0.05	0.05	0.05
2300	0.766667	23	0.05	0.05	0.05	0.05	0.05	0.05	0.05	0.05	0.05	0.05	0.05	0.05	0.05	0.05	0.05	0.05	0.05	0.05	0.05	0.05	0.05	0.05	0.05	0.05	0.05	0.05	0.05	0.05	0.05	0.05	0.05	0.05	0.05	0.05	0.05	0.05	0.05	0.05	0.05	0.05	0.05	0.05	0.05	0.05	0.05	0.05	0.05
2400	0.8	24	0.05	0.05	0.05	0.05	0.05	0.05	0.05	0.05	0.05	0.05	0.05	0.05	0.05	0.05	0.05	0.05	0.05	0.05	0.05	0.05	0.05	0.05	0.05	0.05	0.05	0.05	0.05	0.05	0.05	0.05	0.05	0.05	0.05	0.05	0.05	0.05	0.05	0.05	0.05	0.05	0.05	0.05	0.05	0.05	0.05	0.05	0.05
2500	0.833333	25	0.05	0.05	0.05	0.05	0.05	0.05	0.05	0.05	0.05	0.05	0.05	0.05	0.05	0.05	0.05	0.05	0.05	0.05	0.05	0.05	0.05	0.05	0.05	0.05	0.05	0.05	0.05	0.05	0.05	0.05	0.05	0.05	0.05	0.05	0.05	0.05	0.05	0.05	0.05	0.05	0.05	0.05	0.05	0.05	0.05	0.05	0.05
2600	0.866667	26	0.05	0.05	0.05	0.05	0.05	0.05	0.05	0.05	0.05	0.05	0.05	0.05	0.05	0.05	0.05	0.05	0.05	0.05	0.05	0.05	0.05	0.05	0.05	0.05	0.05	0.05	0.05	0.05	0.05	0.05	0.05	0.05	0.05	0.05	0.05	0.05	0.05	0.05	0.05	0.05	0.05	0.05	0.05	0.05	0.05	0.05	0.05
2700	0.9	27	0.05	0.05	0.05	0.05	0.05	0.05	0.05	0.05	0.05	0.05	0.05	0.05	0.05	0.05	0.05	0.05	0.05	0.05	0.05	0.05	0.05	0.05	0.05	0.05	0.05	0.05	0.05	0.05	0.05	0.05	0.05	0.05	0.05	0.05	0.05	0.05	0.05	0.05	0.05	0.05	0.05	0.05	0.05	0.05	0.05	0.05	0.05
2800	0.933333	28	0.05	0.05	0.05	0.05	0.05	0.05	0.05	0.05	0.05	0.05	0.05	0.05	0.05	0.05	0.05	0.05	0.05	0.05	0.05	0.05	0.05	0.05	0.05	0.05	0.05	0.05	0.05	0.05	0.05	0.05	0.05	0.05	0.05	0.05	0.05	0.05	0.05	0.05	0.05	0.05	0.05	0.05	0.05	0.05	0.05	0.05	0.05
2900	0.966667	29	0.05	0.05	0.05	0.05	0.05	0.05	0.05	0.05	0.05	0.05	0.05	0.05	0.05	0.05	0.05	0.05	0.05	0.05	0.05	0.05	0.05	0.05	0.05	0.05	0.05	0.05	0.05	0.05	0.05	0.05	0.05	0.05	0.05	0.05	0.05	0.05	0.05	0.05	0.05	0.05	0.05	0.05	0.05	0.05	0.05	0.05	0.05
3000	1	30	0.05	0.05	0.05	0.05	0.05	0.05	0.05	0.05	0.05	0.05	0.05	0.05	0.05	0.05	0.05	0.05	0.05	0.05	0.05	0.05	0.05	0.05	0.05	0.05	0.05	0.05	0.05	0.05	0.05	0.05	0.05	0.05	0.05	0.05	0.05	0.05	0.05	0.05	0.05	0.05	0.05	0.05	0.05	0.05	0.05	0.05	0.05
[truncated: 75 more columns]

## Sheet: Yb
Parameters used in reactive transport modeling
Modal proportions
Phase	Melt source		Source melting mode	Lherzolite matrix	Pyroxenite	Dunite			Densities (kg/m3)
olivine	0.65		0.1	0.65	0.1	1		melt	2800
orthopyroxene	0.24		0.1	0.24	0	0		solid	3300
clinopyroxene	0.06		0.4	0.06	0.75	0		Rho	1.17857
garnet	0.05		0.4	0.05	0.15	0
Partition coefficients
Element	olivine/liq	opx/liq	cpx/liq	garnet/liq		Lherzolite	Pyroxenite	Dunite	Melt source	Melt source
						bulk D	bulk D	bulk D	bulk D	bulk P
La	0.00045	0.00125	0.037	0.007		0.0031625	0.028845	0.00045	0.0031625	0.01777
Ce	0.00065	0.00195	0.069	0.021		0.0060805	0.054965	0.00065	0.0060805	0.03626
Nd	0.00115	0.00435	0.15	0.087		0.0151415	0.125665	0.00115	0.0151415	0.09535
Sm	0.0016	0.0064	0.2	0.217		0.025426	0.18271	0.0016	0.025426	0.1676
Eu	0.00175	0.0083	0.235	0.32		0.0332295	0.224425	0.00175	0.0332295	0.223005
Tb	0.0017	0.01245	0.25	0.725		0.055343	0.29642	0.0017	0.055343	0.391415
Ho	0.0018	0.01745	0.2525	1.465		0.093758	0.409305	0.0018	0.093758	0.688925
Yb	0.00275	0.0388	0.24	4.03		0.227	0.784775	0.00275	0.227	1.71216
Lu	0.00315	0.049	0.235	5.6		0.307907	1.01656	0.00315	0.307907	2.33921
Compositions (ppm)
Element	Matrix comp	Matrix / D	B11		Matrix initial porosity
La	0.206	65.1383	13.7		0.05
Ce	0.722	118.74	31.2
Nd	0.815	53.8256	20.2
Sm	0.299	11.7596	4.66
Eu	0.115	3.46078	1.66
Tb	0.077	1.39132	0.7
Ho	0.12	1.27989	0.81
Yb	0.347	1.52864	1.87
Lu	0.054	0.175377	0.27
	Melt source	1.87
	Matrix (CS0)	0.347
	D0	0.227
	D1	0.227
	Phi0	0.05
	Phi1	0.05
Liquid composition
		t / yr	0	20	40	60	80	100	120	140	160	180	200	220	240	260	280	300	320	340	360	380	400	420	440	460	480	500	520	540	560	580	600	620	640	660	680	700	720	740	760	780	800	820	840	860	880	900	920
		t/tc	0	0.0333333	0.0666667	0.1	0.133333	0.166667	0.2	0.233333	0.266667	0.3	0.333333	0.366667	0.4	0.433333	0.466667	0.5	0.533333	0.566667	0.6	0.633333	0.666667	0.7	0.733333	0.766667	0.8	0.833333	0.866667	0.9	0.933333	0.966667	1	1.03333	1.06667	1.1	1.13333	1.16667	1.2	1.23333	1.26667	1.3	1.33333	1.36667	1.4	1.43333	1.46667	1.5	1.53333
		tc	600
			Timestep j
z / m	z/Z	Column cell i	0	1	2	3	4	5	6	7	8	9	10	11	12	13	14	15	16	17	18	19	20	21	22	23	24	25	26	27	28	29	30	31	32	33	34	35	36	37	38	39	40	41	42	43	44	45	46
0	0	0	1.87	1.87	1.87	1.87	1.87	1.87	1.87	1.87	1.87	1.87	1.87	1.87	1.87	1.87	1.87	1.87	1.87	1.87	1.87	1.87	1.87	1.87	1.87	1.87	1.87	1.87	1.87	1.87	1.87	1.87	1.87	1.87	1.87	1.87	1.87	1.87	1.87	1.87	1.87	1.87	1.87	1.87	1.87	1.87	1.87	1.87	1.87
100	0.0333333	1		1.58475	1.63164	1.67083	1.70357	1.73093	1.75379	1.77289	1.78886	1.8022	1.81334	1.82266	1.83044	1.83694	1.84238	1.84692	1.85071	1.85388	1.85653	1.85875	1.8606	1.86214	1.86343	1.86451	1.86542	1.86617	1.8668	1.86732	1.86776	1.86813	1.86844	1.8687	1.86891	1.86909	1.86924	1.86936	1.86947	1.86956	1.86963	1.86969	1.86974	1.86978	1.86982	1.86985	1.86987	1.86989	1.86991
200	0.0666667	2			1.53786	1.55328	1.5726	1.59413	1.61662	1.63917	1.66115	1.68214	1.70188	1.7202	1.73704	1.7524	1.7663	1.7788	1.79	1.79998	1.80884	1.81668	1.8236	1.82968	1.83501	1.83969	1.84377	1.84733	1.85042	1.85312	1.85545	1.85748	1.85923	1.86074	1.86205	1.86318	1.86415	1.86499	1.86571	1.86632	1.86686	1.86731	1.8677	1.86804	1.86832	1.86857	1.86878	1.86896	1.86911
300	0.1	3				1.53015	1.53396	1.54031	1.54916	1.56025	1.57322	1.58768	1.60321	1.61943	1.63599	1.6526	1.66901	1.685	1.70042	1.71515	1.72909	1.7422	1.75445	1.76581	1.77631	1.78596	1.79479	1.80284	1.81016	1.81678	1.82275	1.82813	1.83295	1.83727	1.84113	1.84457	1.84763	1.85034	1.85275	1.85488	1.85676	1.85842	1.85988	1.86117	1.8623	1.86329	1.86416	1.86492	1.86558
400	0.133333	4					1.52889	1.52972	1.53146	1.53437	1.53862	1.54431	1.55144	1.55995	1.56973	1.58062	1.59245	1.60504	1.61818	1.6317	1.64542	1.65917	1.67282	1.68624	1.69932	1.71198	1.72414	1.73575	1.74678	1.7572	1.76699	1.77616	1.7847	1.79263	1.79997	1.80674	1.81296	1.81866	1.82386	1.82861	1.83293	1.83685	1.84039	1.8436	1.84649	1.84909	1.85142	1.85351	1.85539
500	0.166667	5						1.52868	1.52885	1.52928	1.53012	1.53151	1.53362	1.53655	1.54039	1.54522	1.55104	1.55784	1.5656	1.57425	1.58369	1.59384	1.60458	1.6158	1.62738	1.6392	1.65117	1.66316	1.6751	1.68688	1.69844	1.70971	1.72063	1.73117	1.74127	1.75092	1.7601	1.76879	1.77698	1.78469	1.79191	1.79865	1.80493	1.81076	1.81616	1.82115	1.82574	1.82996	1.83383
600	0.2	6							1.52864	1.52868	1.52878	1.529	1.52941	1.5301	1.53116	1.53268	1.53474	1.53742	1.54078	1.54486	1.54969	1.55528	1.56162	1.56868	1.57643	1.5848	1.59374	1.60318	1.61304	1.62324	1.63371	1.64435	1.65509	1.66587	1.6766	1.68723	1.6977	1.70796	1.71796	1.72766	1.73704	1.74606	1.7547	1.76296	1.77082	1.77827	1.78532	1.79196	1.79821
700	0.233333	7								1.52864	1.52865	1.52867	1.52872	1.52883	1.52904	1.52939	1.52993	1.53072	1.53182	1.5333	1.5352	1.53758	1.54049	1.54396	1.54803	1.55269	1.55797	1.56385	1.57032	1.57734	1.58489	1.59291	1.60137	1.6102	1.61935	1.62876	1.63837	1.64813	1.65796	1.66782	1.67766	1.68742	1.69706	1.70654	1.71581	1.72485	1.73364	1.74213	1.75032
800	0.266667	8									1.52864	1.52864	1.52864	1.52866	1.52869	1.52874	1.52885	1.52903	1.52931	1.52972	1.53031	1.53111	1.53217	1.53354	1.53525	1.53735	1.53988	1.54285	1.5463	1.55025	1.5547	1.55967	1.56513	1.57109	1.57752	1.58439	1.59169	1.59936	1.60738	1.61569	1.62426	1.63304	1.64198	1.65104	1.66016	1.66931	1.67844	1.68751	1.69649
900	0.3	9										1.52864	1.52864	1.52864	1.52864	1.52865	1.52866	1.5287	1.52875	1.52884	1.52899	1.5292	1.52952	1.52995	1.53054	1.53132	1.53231	1.53355	1.53508	1.53693	1.53912	1.54168	1.54464	1.54801	1.5518	1.55603	1.56069	1.56579	1.57131	1.57724	1.58356	1.59025	1.59728	1.60463	1.61226	1.62013	1.62822	1.63647	1.64486
1000	0.333333	10											1.52864	1.52864	1.52864	1.52864	1.52864	1.52864	1.52865	1.52867	1.5287	1.52874	1.52882	1.52893	1.5291	1.52934	1.52966	1.5301	1.53067	1.53139	1.5323	1.53342	1.53478	1.5364	1.53831	1.54053	1.54307	1.54597	1.54923	1.55286	1.55686	1.56125	1.56602	1.57116	1.57666	1.58251	1.5887	1.59519	1.60198
1100	0.366667	11												1.52864	1.52864	1.52864	1.52864	1.52864	1.52864	1.52864	1.52865	1.52865	1.52867	1.52869	1.52873	1.52879	1.52888	1.52901	1.52919	1.52943	1.52976	1.53017	1.53071	1.53138	1.5322	1.53321	1.53441	1.53583	1.5375	1.53943	1.54164	1.54414	1.54695	1.55009	1.55355	1.55735	1.56149	1.56596	1.57077
1200	0.4	12													1.52864	1.52864	1.52864	1.52864	1.52864	1.52864	1.52864	1.52864	1.52864	1.52865	1.52865	1.52867	1.52869	1.52872	1.52877	1.52884	1.52894	1.52907	1.52925	1.52949	1.5298	1.5302	1.53069	1.5313	1.53205	1.53294	1.53401	1.53526	1.53672	1.5384	1.54032	1.5425	1.54494	1.54766	1.55067
1300	0.433333	13														1.52864	1.52864	1.52864	1.52864	1.52864	1.52864	1.52864	1.52864	1.52864	1.52864	1.52864	1.52865	1.52865	1.52866	1.52868	1.52871	1.52874	1.5288	1.52887	1.52897	1.52911	1.52929	1.52952	1.52981	1.53018	1.53063	1.53119	1.53186	1.53266	1.5336	1.53471	1.53599	1.53746	1.53914
1400	0.466667	14															1.52864	1.52864	1.52864	1.52864	1.52864	1.52864	1.52864	1.52864	1.52864	1.52864	1.52864	1.52864	1.52864	1.52865	1.52865	1.52866	1.52867	1.5287	1.52872	1.52877	1.52882	1.5289	1.529	1.52913	1.52931	1.52952	1.5298	1.53014	1.53055	1.53105	1.53165	1.53237	1.5332
1500	0.5	15																1.52864	1.52864	1.52864	1.52864	1.52864	1.52864	1.52864	1.52864	1.52864	1.52864	1.52864	1.52864	1.52864	1.52864	1.52864	1.52865	1.52865	1.52866	1.52867	1.52868	1.52871	1.52874	1.52878	1.52884	1.52892	1.52902	1.52914	1.52931	1.52951	1.52977	1.53008	1.53045
1600	0.533333	16																	1.52864	1.52864	1.52864	1.52864	1.52864	1.52864	1.52864	1.52864	1.52864	1.52864	1.52864	1.52864	1.52864	1.52864	1.52864	1.52864	1.52864	1.52864	1.52865	1.52865	1.52866	1.52868	1.52869	1.52872	1.52875	1.52879	1.52885	1.52893	1.52902	1.52914	1.5293
1700	0.566667	17																		1.52864	1.52864	1.52864	1.52864	1.52864	1.52864	1.52864	1.52864	1.52864	1.52864	1.52864	1.52864	1.52864	1.52864	1.52864	1.52864	1.52864	1.52864	1.52864	1.52864	1.52865	1.52865	1.52866	1.52867	1.52868	1.5287	1.52872	1.52876	1.5288	1.52886
1800	0.6	18																			1.52864	1.52864	1.52864	1.52864	1.52864	1.52864	1.52864	1.52864	1.52864	1.52864	1.52864	1.52864	1.52864	1.52864	1.52864	1.52864	1.52864	1.52864	1.52864	1.52864	1.52864	1.52864	1.52865	1.52865	1.52865	1.52866	1.52867	1.52869	1.52871
1900	0.633333	19																				1.52864	1.52864	1.52864	1.52864	1.52864	1.52864	1.52864	1.52864	1.52864	1.52864	1.52864	1.52864	1.52864	1.52864	1.52864	1.52864	1.52864	1.52864	1.52864	1.52864	1.52864	1.52864	1.52864	1.52864	1.52864	1.52865	1.52865	1.52866
2000	0.666667	20																					1.52864	1.52864	1.52864	1.52864	1.52864	1.52864	1.52864	1.52864	1.52864	1.52864	1.52864	1.52864	1.52864	1.52864	1.52864	1.52864	1.52864	1.52864	1.52864	1.52864	1.52864	1.52864	1.52864	1.52864	1.52864	1.52864	1.52864
2100	0.7	21																						1.52864	1.52864	1.52864	1.52864	1.52864	1.52864	1.52864	1.52864	1.52864	1.52864	1.52864	1.52864	1.52864	1.52864	1.52864	1.52864	1.52864	1.52864	1.52864	1.52864	1.52864	1.52864	1.52864	1.52864	1.52864	1.52864
2200	0.733333	22																							1.52864	1.52864	1.52864	1.52864	1.52864	1.52864	1.52864	1.52864	1.52864	1.52864	1.52864	1.52864	1.52864	1.52864	1.52864	1.52864	1.52864	1.52864	1.52864	1.52864	1.52864	1.52864	1.52864	1.52864	1.52864
2300	0.766667	23																								1.52864	1.52864	1.52864	1.52864	1.52864	1.52864	1.52864	1.52864	1.52864	1.52864	1.52864	1.52864	1.52864	1.52864	1.52864	1.52864	1.52864	1.52864	1.52864	1.52864	1.52864	1.52864	1.52864	1.52864
2400	0.8	24																									1.52864	1.52864	1.52864	1.52864	1.52864	1.52864	1.52864	1.52864	1.52864	1.52864	1.52864	1.52864	1.52864	1.52864	1.52864	1.52864	1.52864	1.52864	1.52864	1.52864	1.52864	1.52864	1.52864
2500	0.833333	25																										1.52864	1.52864	1.52864	1.52864	1.52864	1.52864	1.52864	1.52864	1.52864	1.52864	1.52864	1.52864	1.52864	1.52864	1.52864	1.52864	1.52864	1.52864	1.52864	1.52864	1.52864	1.52864
2600	0.866667	26																											1.52864	1.52864	1.52864	1.52864	1.52864	1.52864	1.52864	1.52864	1.52864	1.52864	1.52864	1.52864	1.52864	1.52864	1.52864	1.52864	1.52864	1.52864	1.52864	1.52864	1.52864
2700	0.9	27																												1.52864	1.52864	1.52864	1.52864	1.52864	1.52864	1.52864	1.52864	1.52864	1.52864	1.52864	1.52864	1.52864	1.52864	1.52864	1.52864	1.52864	1.52864	1.52864	1.52864
2800	0.933333	28																													1.52864	1.52864	1.52864	1.52864	1.52864	1.52864	1.52864	1.52864	1.52864	1.52864	1.52864	1.52864	1.52864	1.52864	1.52864	1.52864	1.52864	1.52864	1.52864
2900	0.966667	29																														1.52864	1.52864	1.52864	1.52864	1.52864	1.52864	1.52864	1.52864	1.52864	1.52864	1.52864	1.52864	1.52864	1.52864	1.52864	1.52864	1.52864	1.52864
3000	1	30																															1.52864	1.52864	1.52864	1.52864	1.52864	1.52864	1.52864	1.52864	1.52864	1.52864	1.52864	1.52864	1.52864	1.52864	1.52864	1.52864	1.52864
Solid Composition			Timestep j
		Column cell i	0	1	2	3	4	5	6	7	8	9	10	11	12	13	14	15	16	17	18	19	20	21	22	23	24	25	26	27	28	29	30
0	0	0	0.424489	0.424489	0.424489	0.424489	0.424489	0.424489	0.424489	0.424489	0.424489	0.424489	0.424489	0.424489	0.424489	0.424489	0.424489	0.424489	0.424489	0.424489	0.424489	0.424489	0.424489	0.424489	0.424489	0.424489	0.424489	0.424489	0.424489	0.424489	0.424489	0.424489	0.424489	0.424489	0.424489	0.424489	0.424489	0.424489	0.424489	0.424489	0.424489	0.424489	0.424489	0.424489	0.424489	0.424489	0.424489	0.424489	0.424489
100	0.0333333	1	0	0.359738	0.370383	0.379277	0.386709	0.39292	0.398109	0.402446	0.40607	0.409098	0.411628	0.413742	0.415509	0.416985	0.418219	0.419249	0.420111	0.42083	0.421432	0.421934	0.422354	0.422705	0.422999	0.423244	0.423448	0.423619	0.423762	0.423882	0.423982	0.424065	0.424135	0.424193	0.424242	0.424282	0.424316	0.424345	0.424368	0.424388	0.424405	0.424419	0.42443	0.42444	0.424448	0.424455	0.42446	0.424465	0.424469
200	0.0666667	2	0	0	0.349094	0.352594	0.35698	0.361867	0.366972	0.372091	0.377081	0.381846	0.386326	0.390485	0.394308	0.397793	0.400948	0.403787	0.406329	0.408595	0.410606	0.412386	0.413955	0.415336	0.416547	0.417608	0.418534	0.419342	0.420045	0.420656	0.421187	0.421646	0.422044	0.422387	0.422684	0.42294	0.423161	0.423351	0.423514	0.423655	0.423775	0.423879	0.423968	0.424044	0.424109	0.424165	0.424212	0.424253	0.424288
300	0.1	3	0	0	0	0.347344	0.348207	0.349649	0.351658	0.354175	0.35712	0.360402	0.363927	0.367609	0.371369	0.37514	0.378864	0.382495	0.385995	0.389338	0.392503	0.395479	0.398258	0.400839	0.403222	0.405412	0.407417	0.409245	0.410905	0.412407	0.413763	0.414984	0.416079	0.417059	0.417935	0.418716	0.41941	0.420027	0.420573	0.421057	0.421484	0.421861	0.422192	0.422484	0.42274	0.422965	0.423163	0.423335	0.423486
400	0.133333	4	0	0	0	0	0.347057	0.347246	0.347641	0.348301	0.349267	0.350558	0.352176	0.354108	0.356327	0.3588	0.361486	0.364343	0.367327	0.370396	0.373509	0.376632	0.37973	0.382776	0.385745	0.388618	0.391379	0.394015	0.396519	0.398884	0.401107	0.403187	0.405127	0.406927	0.408593	0.410128	0.41154	0.412834	0.414016	0.415094	0.416074	0.416964	0.417769	0.418496	0.419151	0.419741	0.420271	0.420747	0.421172
500	0.166667	5	0	0	0	0	0	0.347009	0.347048	0.347146	0.347336	0.347653	0.348131	0.348796	0.349669	0.350763	0.352084	0.35363	0.355391	0.357353	0.359497	0.361801	0.364239	0.366785	0.369414	0.372099	0.374814	0.377537	0.380246	0.382921	0.385545	0.388103	0.390583	0.392974	0.395268	0.397458	0.399541	0.401513	0.403374	0.405124	0.406763	0.408294	0.409719	0.411042	0.412267	0.413399	0.414442	0.4154	0.416279
600	0.2	6	0	0	0	0	0	0	0.347002	0.347009	0.347032	0.347082	0.347176	0.347333	0.347573	0.347918	0.348385	0.348993	0.349756	0.350682	0.351779	0.353048	0.354486	0.35609	0.357848	0.359749	0.361779	0.363922	0.36616	0.368476	0.37085	0.373266	0.375705	0.378151	0.380588	0.383001	0.385377	0.387706	0.389976	0.392178	0.394306	0.396354	0.398317	0.400191	0.401975	0.403667	0.405267	0.406775	0.408193
700	0.233333	7	0	0	0	0	0	0	0	0.347	0.347002	0.347007	0.347019	0.347045	0.347092	0.347171	0.347294	0.347473	0.347723	0.348057	0.348489	0.34903	0.34969	0.350479	0.351401	0.352461	0.353659	0.354994	0.356461	0.358056	0.359769	0.36159	0.36351	0.365515	0.367592	0.369728	0.37191	0.374124	0.376357	0.378595	0.380828	0.383044	0.385232	0.387383	0.389488	0.391541	0.393534	0.395463	0.397323
800	0.266667	8	0	0	0	0	0	0	0	0	0.347	0.347	0.347001	0.347004	0.347011	0.347024	0.347048	0.347089	0.347152	0.347246	0.347379	0.347562	0.347803	0.348113	0.348502	0.348979	0.349551	0.350226	0.35101	0.351906	0.352917	0.354043	0.355284	0.356636	0.358096	0.359657	0.361312	0.363055	0.364874	0.366762	0.368707	0.3707	0.372729	0.374784	0.376855	0.378932	0.381005	0.383064	0.385103
900	0.3	9	0	0	0	0	0	0	0	0	0	0.347	0.347	0.347	0.347001	0.347003	0.347006	0.347013	0.347026	0.347046	0.347079	0.347128	0.3472	0.347299	0.347433	0.347608	0.347834	0.348116	0.348463	0.348882	0.349379	0.34996	0.350632	0.351396	0.352258	0.353217	0.354276	0.355433	0.356686	0.358032	0.359467	0.360986	0.362583	0.364251	0.365982	0.36777	0.369605	0.371479	0.373383
1000	0.333333	10	0	0	0	0	0	0	0	0	0	0	0.347	0.347	0.347	0.347	0.347001	0.347001	0.347003	0.347007	0.347013	0.347024	0.347041	0.347067	0.347105	0.347159	0.347233	0.347332	0.347461	0.347625	0.347832	0.348086	0.348394	0.348762	0.349195	0.349699	0.350277	0.350934	0.351674	0.352498	0.353408	0.354404	0.355486	0.356652	0.357901	0.35923	0.360634	0.362108	0.363649
1100	0.366667	11	0	0	0	0	0	0	0	0	0	0	0	0.347	0.347	0.347	0.347	0.347	0.347	0.347001	0.347002	0.347004	0.347007	0.347013	0.347022	0.347036	0.347056	0.347085	0.347126	0.347181	0.347254	0.347349	0.34747	0.347622	0.347809	0.348037	0.34831	0.348634	0.349012	0.349449	0.349951	0.350519	0.351157	0.351869	0.352655	0.353518	0.354457	0.355472	0.356563
1200	0.4	12	0	0	0	0	0	0	0	0	0	0	0	0	0.347	0.347	0.347	0.347	0.347	0.347	0.347	0.347	0.347001	0.347002	0.347004	0.347007	0.347011	0.347019	0.34703	0.347045	0.347068	0.347098	0.347139	0.347194	0.347264	0.347354	0.347466	0.347605	0.347774	0.347978	0.348219	0.348504	0.348835	0.349217	0.349653	0.350147	0.350701	0.351318	0.352001
1300	0.433333	13	0	0	0	0	0	0	0	0	0	0	0	0	0	0.347	0.347	0.347	0.347	0.347	0.347	0.347	0.347	0.347	0.347001	0.347001	0.347002	0.347004	0.347006	0.34701	0.347016	0.347024	0.347036	0.347053	0.347076	0.347107	0.347148	0.3472	0.347267	0.34735	0.347453	0.347579	0.347731	0.347913	0.348127	0.348378	0.348669	0.349003	0.349383
1400	0.466667	14	0	0	0	0	0	0	0	0	0	0	0	0	0	0	0.347	0.347	0.347	0.347	0.347	0.347	0.347	0.347	0.347	0.347	0.347	0.347001	0.347001	0.347002	0.347003	0.347005	0.347008	0.347013	0.34702	0.347029	0.347042	0.347059	0.347082	0.347113	0.347152	0.347201	0.347263	0.34734	0.347434	0.347548	0.347685	0.347846	0.348037
1500	0.5	15	0	0	0	0	0	0	0	0	0	0	0	0	0	0	0	0.347	0.347	0.347	0.347	0.347	0.347	0.347	0.347	0.347	0.347	0.347	0.347	0.347	0.347001	0.347001	0.347002	0.347003	0.347004	0.347007	0.347011	0.347016	0.347023	0.347033	0.347046	0.347063	0.347086	0.347115	0.347152	0.347199	0.347256	0.347327	0.347412
1600	0.533333	16	0	0	0	0	0	0	0	0	0	0	0	0	0	0	0	0	0.347	0.347	0.347	0.347	0.347	0.347	0.347	0.347	0.347	0.347	0.347	0.347	0.347	0.347	0.347	0.347001	0.347001	0.347002	0.347002	0.347004	0.347006	0.347009	0.347013	0.347018	0.347025	0.347035	0.347048	0.347066	0.347087	0.347115	0.34715
1700	0.566667	17	0	0	0	0	0	0	0	0	0	0	0	0	0	0	0	0	0	0.347	0.347	0.347	0.347	0.347	0.347	0.347	0.347	0.347	0.347	0.347	0.347	0.347	0.347	0.347	0.347	0.347	0.347	0.347001	0.347001	0.347002	0.347003	0.347005	0.347007	0.34701	0.347014	0.34702	0.347027	0.347037	0.34705
1800	0.6	18	0	0	0	0	0	0	0	0	0	0	0	0	0	0	0	0	0	0	0.347	0.347	0.347	0.347	0.347	0.347	0.347	0.347	0.347	0.347	0.347	0.347	0.347	0.347	0.347	0.347	0.347	0.347	0.347	0.347	0.347001	0.347001	0.347002	0.347003	0.347004	0.347005	0.347008	0.347011	0.347015
1900	0.633333	19	0	0	0	0	0	0	0	0	0	0	0	0	0	0	0	0	0	0	0	0.347	0.347	0.347	0.347	0.347	0.347	0.347	0.347	0.347	0.347	0.347	0.347	0.347	0.347	0.347	0.347	0.347	0.347	0.347	0.347	0.347	0.347	0.347001	0.347001	0.347001	0.347002	0.347003	0.347004
2000	0.666667	20	0	0	0	0	0	0	0	0	0	0	0	0	0	0	0	0	0	0	0	0	0.347	0.347	0.347	0.347	0.347	0.347	0.347	0.347	0.347	0.347	0.347	0.347	0.347	0.347	0.347	0.347	0.347	0.347	0.347	0.347	0.347	0.347	0.347	0.347	0.347	0.347001	0.347001
2100	0.7	21	0	0	0	0	0	0	0	0	0	0	0	0	0	0	0	0	0	0	0	0	0	0.347	0.347	0.347	0.347	0.347	0.347	0.347	0.347	0.347	0.347	0.347	0.347	0.347	0.347	0.347	0.347	0.347	0.347	0.347	0.347	0.347	0.347	0.347	0.347	0.347	0.347
2200	0.733333	22	0	0	0	0	0	0	0	0	0	0	0	0	0	0	0	0	0	0	0	0	0	0	0.347	0.347	0.347	0.347	0.347	0.347	0.347	0.347	0.347	0.347	0.347	0.347	0.347	0.347	0.347	0.347	0.347	0.347	0.347	0.347	0.347	0.347	0.347	0.347	0.347
2300	0.766667	23	0	0	0	0	0	0	0	0	0	0	0	0	0	0	0	0	0	0	0	0	0	0	0	0.347	0.347	0.347	0.347	0.347	0.347	0.347	0.347	0.347	0.347	0.347	0.347	0.347	0.347	0.347	0.347	0.347	0.347	0.347	0.347	0.347	0.347	0.347	0.347
2400	0.8	24	0	0	0	0	0	0	0	0	0	0	0	0	0	0	0	0	0	0	0	0	0	0	0	0	0.347	0.347	0.347	0.347	0.347	0.347	0.347	0.347	0.347	0.347	0.347	0.347	0.347	0.347	0.347	0.347	0.347	0.347	0.347	0.347	0.347	0.347	0.347
2500	0.833333	25	0	0	0	0	0	0	0	0	0	0	0	0	0	0	0	0	0	0	0	0	0	0	0	0	0	0.347	0.347	0.347	0.347	0.347	0.347	0.347	0.347	0.347	0.347	0.347	0.347	0.347	0.347	0.347	0.347	0.347	0.347	0.347	0.347	0.347	0.347
2600	0.866667	26	0	0	0	0	0	0	0	0	0	0	0	0	0	0	0	0	0	0	0	0	0	0	0	0	0	0	0.347	0.347	0.347	0.347	0.347	0.347	0.347	0.347	0.347	0.347	0.347	0.347	0.347	0.347	0.347	0.347	0.347	0.347	0.347	0.347	0.347
2700	0.9	27	0	0	0	0	0	0	0	0	0	0	0	0	0	0	0	0	0	0	0	0	0	0	0	0	0	0	0	0.347	0.347	0.347	0.347	0.347	0.347	0.347	0.347	0.347	0.347	0.347	0.347	0.347	0.347	0.347	0.347	0.347	0.347	0.347	0.347
2800	0.933333	28	0	0	0	0	0	0	0	0	0	0	0	0	0	0	0	0	0	0	0	0	0	0	0	0	0	0	0	0	0.347	0.347	0.347	0.347	0.347	0.347	0.347	0.347	0.347	0.347	0.347	0.347	0.347	0.347	0.347	0.347	0.347	0.347	0.347
2900	0.966667	29	0	0	0	0	0	0	0	0	0	0	0	0	0	0	0	0	0	0	0	0	0	0	0	0	0	0	0	0	0	0.347	0.347	0.347	0.347	0.347	0.347	0.347	0.347	0.347	0.347	0.347	0.347	0.347	0.347	0.347	0.347	0.347	0.347
3000	1	30	0	0	0	0	0	0	0	0	0	0	0	0	0	0	0	0	0	0	0	0	0	0	0	0	0	0	0	0	0	0	0.347	0.347	0.347	0.347	0.347	0.347	0.347	0.347	0.347	0.347	0.347	0.347	0.347	0.347	0.347	0.347	0.347
Partition coefficient
			Timestep j
		Column cell i	0	1	2	3	4	5	6	7	8	9	10	11	12	13	14	15	16	17	18	19	20	21	22	23	24	25	26	27	28	29	30
0	0	0	0.227	0.227	0.227	0.227	0.227	0.227	0.227	0.227	0.227	0.227	0.227	0.227	0.227	0.227	0.227	0.227	0.227	0.227	0.227	0.227	0.227	0.227	0.227	0.227	0.227	0.227	0.227	0.227	0.227	0.227	0.227	0.227	0.227	0.227	0.227	0.227	0.227	0.227	0.227	0.227	0.227	0.227	0.227	0.227	0.227	0.227	0.227
100	0.0333333	1		0.227	0.227	0.227	0.227	0.227	0.227	0.227	0.227	0.227	0.227	0.227	0.227	0.227	0.227	0.227	0.227	0.227	0.227	0.227	0.227	0.227	0.227	0.227	0.227	0.227	0.227	0.227	0.227	0.227	0.227	0.227	0.227	0.227	0.227	0.227	0.227	0.227	0.227	0.227	0.227	0.227	0.227	0.227	0.227	0.227	0.227
200	0.0666667	2			0.227	0.227	0.227	0.227	0.227	0.227	0.227	0.227	0.227	0.227	0.227	0.227	0.227	0.227	0.227	0.227	0.227	0.227	0.227	0.227	0.227	0.227	0.227	0.227	0.227	0.227	0.227	0.227	0.227	0.227	0.227	0.227	0.227	0.227	0.227	0.227	0.227	0.227	0.227	0.227	0.227	0.227	0.227	0.227	0.227
300	0.1	3				0.227	0.227	0.227	0.227	0.227	0.227	0.227	0.227	0.227	0.227	0.227	0.227	0.227	0.227	0.227	0.227	0.227	0.227	0.227	0.227	0.227	0.227	0.227	0.227	0.227	0.227	0.227	0.227	0.227	0.227	0.227	0.227	0.227	0.227	0.227	0.227	0.227	0.227	0.227	0.227	0.227	0.227	0.227	0.227
400	0.133333	4					0.227	0.227	0.227	0.227	0.227	0.227	0.227	0.227	0.227	0.227	0.227	0.227	0.227	0.227	0.227	0.227	0.227	0.227	0.227	0.227	0.227	0.227	0.227	0.227	0.227	0.227	0.227	0.227	0.227	0.227	0.227	0.227	0.227	0.227	0.227	0.227	0.227	0.227	0.227	0.227	0.227	0.227	0.227
500	0.166667	5						0.227	0.227	0.227	0.227	0.227	0.227	0.227	0.227	0.227	0.227	0.227	0.227	0.227	0.227	0.227	0.227	0.227	0.227	0.227	0.227	0.227	0.227	0.227	0.227	0.227	0.227	0.227	0.227	0.227	0.227	0.227	0.227	0.227	0.227	0.227	0.227	0.227	0.227	0.227	0.227	0.227	0.227
600	0.2	6							0.227	0.227	0.227	0.227	0.227	0.227	0.227	0.227	0.227	0.227	0.227	0.227	0.227	0.227	0.227	0.227	0.227	0.227	0.227	0.227	0.227	0.227	0.227	0.227	0.227	0.227	0.227	0.227	0.227	0.227	0.227	0.227	0.227	0.227	0.227	0.227	0.227	0.227	0.227	0.227	0.227
700	0.233333	7								0.227	0.227	0.227	0.227	0.227	0.227	0.227	0.227	0.227	0.227	0.227	0.227	0.227	0.227	0.227	0.227	0.227	0.227	0.227	0.227	0.227	0.227	0.227	0.227	0.227	0.227	0.227	0.227	0.227	0.227	0.227	0.227	0.227	0.227	0.227	0.227	0.227	0.227	0.227	0.227
800	0.266667	8									0.227	0.227	0.227	0.227	0.227	0.227	0.227	0.227	0.227	0.227	0.227	0.227	0.227	0.227	0.227	0.227	0.227	0.227	0.227	0.227	0.227	0.227	0.227	0.227	0.227	0.227	0.227	0.227	0.227	0.227	0.227	0.227	0.227	0.227	0.227	0.227	0.227	0.227	0.227
900	0.3	9										0.227	0.227	0.227	0.227	0.227	0.227	0.227	0.227	0.227	0.227	0.227	0.227	0.227	0.227	0.227	0.227	0.227	0.227	0.227	0.227	0.227	0.227	0.227	0.227	0.227	0.227	0.227	0.227	0.227	0.227	0.227	0.227	0.227	0.227	0.227	0.227	0.227	0.227
1000	0.333333	10											0.227	0.227	0.227	0.227	0.227	0.227	0.227	0.227	0.227	0.227	0.227	0.227	0.227	0.227	0.227	0.227	0.227	0.227	0.227	0.227	0.227	0.227	0.227	0.227	0.227	0.227	0.227	0.227	0.227	0.227	0.227	0.227	0.227	0.227	0.227	0.227	0.227
1100	0.366667	11												0.227	0.227	0.227	0.227	0.227	0.227	0.227	0.227	0.227	0.227	0.227	0.227	0.227	0.227	0.227	0.227	0.227	0.227	0.227	0.227	0.227	0.227	0.227	0.227	0.227	0.227	0.227	0.227	0.227	0.227	0.227	0.227	0.227	0.227	0.227	0.227
1200	0.4	12													0.227	0.227	0.227	0.227	0.227	0.227	0.227	0.227	0.227	0.227	0.227	0.227	0.227	0.227	0.227	0.227	0.227	0.227	0.227	0.227	0.227	0.227	0.227	0.227	0.227	0.227	0.227	0.227	0.227	0.227	0.227	0.227	0.227	0.227	0.227
1300	0.433333	13														0.227	0.227	0.227	0.227	0.227	0.227	0.227	0.227	0.227	0.227	0.227	0.227	0.227	0.227	0.227	0.227	0.227	0.227	0.227	0.227	0.227	0.227	0.227	0.227	0.227	0.227	0.227	0.227	0.227	0.227	0.227	0.227	0.227	0.227
1400	0.466667	14															0.227	0.227	0.227	0.227	0.227	0.227	0.227	0.227	0.227	0.227	0.227	0.227	0.227	0.227	0.227	0.227	0.227	0.227	0.227	0.227	0.227	0.227	0.227	0.227	0.227	0.227	0.227	0.227	0.227	0.227	0.227	0.227	0.227
1500	0.5	15																0.227	0.227	0.227	0.227	0.227	0.227	0.227	0.227	0.227	0.227	0.227	0.227	0.227	0.227	0.227	0.227	0.227	0.227	0.227	0.227	0.227	0.227	0.227	0.227	0.227	0.227	0.227	0.227	0.227	0.227	0.227	0.227
1600	0.533333	16																	0.227	0.227	0.227	0.227	0.227	0.227	0.227	0.227	0.227	0.227	0.227	0.227	0.227	0.227	0.227	0.227	0.227	0.227	0.227	0.227	0.227	0.227	0.227	0.227	0.227	0.227	0.227	0.227	0.227	0.227	0.227
1700	0.566667	17																		0.227	0.227	0.227	0.227	0.227	0.227	0.227	0.227	0.227	0.227	0.227	0.227	0.227	0.227	0.227	0.227	0.227	0.227	0.227	0.227	0.227	0.227	0.227	0.227	0.227	0.227	0.227	0.227	0.227	0.227
1800	0.6	18																			0.227	0.227	0.227	0.227	0.227	0.227	0.227	0.227	0.227	0.227	0.227	0.227	0.227	0.227	0.227	0.227	0.227	0.227	0.227	0.227	0.227	0.227	0.227	0.227	0.227	0.227	0.227	0.227	0.227
1900	0.633333	19																				0.227	0.227	0.227	0.227	0.227	0.227	0.227	0.227	0.227	0.227	0.227	0.227	0.227	0.227	0.227	0.227	0.227	0.227	0.227	0.227	0.227	0.227	0.227	0.227	0.227	0.227	0.227	0.227
2000	0.666667	20																					0.227	0.227	0.227	0.227	0.227	0.227	0.227	0.227	0.227	0.227	0.227	0.227	0.227	0.227	0.227	0.227	0.227	0.227	0.227	0.227	0.227	0.227	0.227	0.227	0.227	0.227	0.227
2100	0.7	21																						0.227	0.227	0.227	0.227	0.227	0.227	0.227	0.227	0.227	0.227	0.227	0.227	0.227	0.227	0.227	0.227	0.227	0.227	0.227	0.227	0.227	0.227	0.227	0.227	0.227	0.227
2200	0.733333	22																							0.227	0.227	0.227	0.227	0.227	0.227	0.227	0.227	0.227	0.227	0.227	0.227	0.227	0.227	0.227	0.227	0.227	0.227	0.227	0.227	0.227	0.227	0.227	0.227	0.227
2300	0.766667	23																								0.227	0.227	0.227	0.227	0.227	0.227	0.227	0.227	0.227	0.227	0.227	0.227	0.227	0.227	0.227	0.227	0.227	0.227	0.227	0.227	0.227	0.227	0.227	0.227
2400	0.8	24																									0.227	0.227	0.227	0.227	0.227	0.227	0.227	0.227	0.227	0.227	0.227	0.227	0.227	0.227	0.227	0.227	0.227	0.227	0.227	0.227	0.227	0.227	0.227
2500	0.833333	25																										0.227	0.227	0.227	0.227	0.227	0.227	0.227	0.227	0.227	0.227	0.227	0.227	0.227	0.227	0.227	0.227	0.227	0.227	0.227	0.227	0.227	0.227
2600	0.866667	26																											0.227	0.227	0.227	0.227	0.227	0.227	0.227	0.227	0.227	0.227	0.227	0.227	0.227	0.227	0.227	0.227	0.227	0.227	0.227	0.227	0.227
2700	0.9	27																												0.227	0.227	0.227	0.227	0.227	0.227	0.227	0.227	0.227	0.227	0.227	0.227	0.227	0.227	0.227	0.227	0.227	0.227	0.227	0.227
2800	0.933333	28																													0.227	0.227	0.227	0.227	0.227	0.227	0.227	0.227	0.227	0.227	0.227	0.227	0.227	0.227	0.227	0.227	0.227	0.227	0.227
2900	0.966667	29																														0.227	0.227	0.227	0.227	0.227	0.227	0.227	0.227	0.227	0.227	0.227	0.227	0.227	0.227	0.227	0.227	0.227	0.227
3000	1	30																															0.227	0.227	0.227	0.227	0.227	0.227	0.227	0.227	0.227	0.227	0.227	0.227	0.227	0.227	0.227	0.227	0.227
Phi
			Timestep j
		Column cell i	0	1	2	3	4	5	6	7	8	9	10	11	12	13	14	15	16	17	18	19	20	21	22	23	24	25	26	27	28	29	30
0	0	0	0.05	0.05	0.05	0.05	0.05	0.05	0.05	0.05	0.05	0.05	0.05	0.05	0.05	0.05	0.05	0.05	0.05	0.05	0.05	0.05	0.05	0.05	0.05	0.05	0.05	0.05	0.05	0.05	0.05	0.05	0.05	0.05	0.05	0.05	0.05	0.05	0.05	0.05	0.05	0.05	0.05	0.05	0.05	0.05	0.05	0.05	0.05
100	0.0333333	1	0.05	0.05	0.05	0.05	0.05	0.05	0.05	0.05	0.05	0.05	0.05	0.05	0.05	0.05	0.05	0.05	0.05	0.05	0.05	0.05	0.05	0.05	0.05	0.05	0.05	0.05	0.05	0.05	0.05	0.05	0.05	0.05	0.05	0.05	0.05	0.05	0.05	0.05	0.05	0.05	0.05	0.05	0.05	0.05	0.05	0.05	0.05
200	0.0666667	2	0.05	0.05	0.05	0.05	0.05	0.05	0.05	0.05	0.05	0.05	0.05	0.05	0.05	0.05	0.05	0.05	0.05	0.05	0.05	0.05	0.05	0.05	0.05	0.05	0.05	0.05	0.05	0.05	0.05	0.05	0.05	0.05	0.05	0.05	0.05	0.05	0.05	0.05	0.05	0.05	0.05	0.05	0.05	0.05	0.05	0.05	0.05
300	0.1	3	0.05	0.05	0.05	0.05	0.05	0.05	0.05	0.05	0.05	0.05	0.05	0.05	0.05	0.05	0.05	0.05	0.05	0.05	0.05	0.05	0.05	0.05	0.05	0.05	0.05	0.05	0.05	0.05	0.05	0.05	0.05	0.05	0.05	0.05	0.05	0.05	0.05	0.05	0.05	0.05	0.05	0.05	0.05	0.05	0.05	0.05	0.05
400	0.133333	4	0.05	0.05	0.05	0.05	0.05	0.05	0.05	0.05	0.05	0.05	0.05	0.05	0.05	0.05	0.05	0.05	0.05	0.05	0.05	0.05	0.05	0.05	0.05	0.05	0.05	0.05	0.05	0.05	0.05	0.05	0.05	0.05	0.05	0.05	0.05	0.05	0.05	0.05	0.05	0.05	0.05	0.05	0.05	0.05	0.05	0.05	0.05
500	0.166667	5	0.05	0.05	0.05	0.05	0.05	0.05	0.05	0.05	0.05	0.05	0.05	0.05	0.05	0.05	0.05	0.05	0.05	0.05	0.05	0.05	0.05	0.05	0.05	0.05	0.05	0.05	0.05	0.05	0.05	0.05	0.05	0.05	0.05	0.05	0.05	0.05	0.05	0.05	0.05	0.05	0.05	0.05	0.05	0.05	0.05	0.05	0.05
600	0.2	6	0.05	0.05	0.05	0.05	0.05	0.05	0.05	0.05	0.05	0.05	0.05	0.05	0.05	0.05	0.05	0.05	0.05	0.05	0.05	0.05	0.05	0.05	0.05	0.05	0.05	0.05	0.05	0.05	0.05	0.05	0.05	0.05	0.05	0.05	0.05	0.05	0.05	0.05	0.05	0.05	0.05	0.05	0.05	0.05	0.05	0.05	0.05
700	0.233333	7	0.05	0.05	0.05	0.05	0.05	0.05	0.05	0.05	0.05	0.05	0.05	0.05	0.05	0.05	0.05	0.05	0.05	0.05	0.05	0.05	0.05	0.05	0.05	0.05	0.05	0.05	0.05	0.05	0.05	0.05	0.05	0.05	0.05	0.05	0.05	0.05	0.05	0.05	0.05	0.05	0.05	0.05	0.05	0.05	0.05	0.05	0.05
800	0.266667	8	0.05	0.05	0.05	0.05	0.05	0.05	0.05	0.05	0.05	0.05	0.05	0.05	0.05	0.05	0.05	0.05	0.05	0.05	0.05	0.05	0.05	0.05	0.05	0.05	0.05	0.05	0.05	0.05	0.05	0.05	0.05	0.05	0.05	0.05	0.05	0.05	0.05	0.05	0.05	0.05	0.05	0.05	0.05	0.05	0.05	0.05	0.05
900	0.3	9	0.05	0.05	0.05	0.05	0.05	0.05	0.05	0.05	0.05	0.05	0.05	0.05	0.05	0.05	0.05	0.05	0.05	0.05	0.05	0.05	0.05	0.05	0.05	0.05	0.05	0.05	0.05	0.05	0.05	0.05	0.05	0.05	0.05	0.05	0.05	0.05	0.05	0.05	0.05	0.05	0.05	0.05	0.05	0.05	0.05	0.05	0.05
1000	0.333333	10	0.05	0.05	0.05	0.05	0.05	0.05	0.05	0.05	0.05	0.05	0.05	0.05	0.05	0.05	0.05	0.05	0.05	0.05	0.05	0.05	0.05	0.05	0.05	0.05	0.05	0.05	0.05	0.05	0.05	0.05	0.05	0.05	0.05	0.05	0.05	0.05	0.05	0.05	0.05	0.05	0.05	0.05	0.05	0.05	0.05	0.05	0.05
1100	0.366667	11	0.05	0.05	0.05	0.05	0.05	0.05	0.05	0.05	0.05	0.05	0.05	0.05	0.05	0.05	0.05	0.05	0.05	0.05	0.05	0.05	0.05	0.05	0.05	0.05	0.05	0.05	0.05	0.05	0.05	0.05	0.05	0.05	0.05	0.05	0.05	0.05	0.05	0.05	0.05	0.05	0.05	0.05	0.05	0.05	0.05	0.05	0.05
1200	0.4	12	0.05	0.05	0.05	0.05	0.05	0.05	0.05	0.05	0.05	0.05	0.05	0.05	0.05	0.05	0.05	0.05	0.05	0.05	0.05	0.05	0.05	0.05	0.05	0.05	0.05	0.05	0.05	0.05	0.05	0.05	0.05	0.05	0.05	0.05	0.05	0.05	0.05	0.05	0.05	0.05	0.05	0.05	0.05	0.05	0.05	0.05	0.05
1300	0.433333	13	0.05	0.05	0.05	0.05	0.05	0.05	0.05	0.05	0.05	0.05	0.05	0.05	0.05	0.05	0.05	0.05	0.05	0.05	0.05	0.05	0.05	0.05	0.05	0.05	0.05	0.05	0.05	0.05	0.05	0.05	0.05	0.05	0.05	0.05	0.05	0.05	0.05	0.05	0.05	0.05	0.05	0.05	0.05	0.05	0.05	0.05	0.05
1400	0.466667	14	0.05	0.05	0.05	0.05	0.05	0.05	0.05	0.05	0.05	0.05	0.05	0.05	0.05	0.05	0.05	0.05	0.05	0.05	0.05	0.05	0.05	0.05	0.05	0.05	0.05	0.05	0.05	0.05	0.05	0.05	0.05	0.05	0.05	0.05	0.05	0.05	0.05	0.05	0.05	0.05	0.05	0.05	0.05	0.05	0.05	0.05	0.05
1500	0.5	15	0.05	0.05	0.05	0.05	0.05	0.05	0.05	0.05	0.05	0.05	0.05	0.05	0.05	0.05	0.05	0.05	0.05	0.05	0.05	0.05	0.05	0.05	0.05	0.05	0.05	0.05	0.05	0.05	0.05	0.05	0.05	0.05	0.05	0.05	0.05	0.05	0.05	0.05	0.05	0.05	0.05	0.05	0.05	0.05	0.05	0.05	0.05
1600	0.533333	16	0.05	0.05	0.05	0.05	0.05	0.05	0.05	0.05	0.05	0.05	0.05	0.05	0.05	0.05	0.05	0.05	0.05	0.05	0.05	0.05	0.05	0.05	0.05	0.05	0.05	0.05	0.05	0.05	0.05	0.05	0.05	0.05	0.05	0.05	0.05	0.05	0.05	0.05	0.05	0.05	0.05	0.05	0.05	0.05	0.05	0.05	0.05
1700	0.566667	17	0.05	0.05	0.05	0.05	0.05	0.05	0.05	0.05	0.05	0.05	0.05	0.05	0.05	0.05	0.05	0.05	0.05	0.05	0.05	0.05	0.05	0.05	0.05	0.05	0.05	0.05	0.05	0.05	0.05	0.05	0.05	0.05	0.05	0.05	0.05	0.05	0.05	0.05	0.05	0.05	0.05	0.05	0.05	0.05	0.05	0.05	0.05
1800	0.6	18	0.05	0.05	0.05	0.05	0.05	0.05	0.05	0.05	0.05	0.05	0.05	0.05	0.05	0.05	0.05	0.05	0.05	0.05	0.05	0.05	0.05	0.05	0.05	0.05	0.05	0.05	0.05	0.05	0.05	0.05	0.05	0.05	0.05	0.05	0.05	0.05	0.05	0.05	0.05	0.05	0.05	0.05	0.05	0.05	0.05	0.05	0.05
1900	0.633333	19	0.05	0.05	0.05	0.05	0.05	0.05	0.05	0.05	0.05	0.05	0.05	0.05	0.05	0.05	0.05	0.05	0.05	0.05	0.05	0.05	0.05	0.05	0.05	0.05	0.05	0.05	0.05	0.05	0.05	0.05	0.05	0.05	0.05	0.05	0.05	0.05	0.05	0.05	0.05	0.05	0.05	0.05	0.05	0.05	0.05	0.05	0.05
2000	0.666667	20	0.05	0.05	0.05	0.05	0.05	0.05	0.05	0.05	0.05	0.05	0.05	0.05	0.05	0.05	0.05	0.05	0.05	0.05	0.05	0.05	0.05	0.05	0.05	0.05	0.05	0.05	0.05	0.05	0.05	0.05	0.05	0.05	0.05	0.05	0.05	0.05	0.05	0.05	0.05	0.05	0.05	0.05	0.05	0.05	0.05	0.05	0.05
2100	0.7	21	0.05	0.05	0.05	0.05	0.05	0.05	0.05	0.05	0.05	0.05	0.05	0.05	0.05	0.05	0.05	0.05	0.05	0.05	0.05	0.05	0.05	0.05	0.05	0.05	0.05	0.05	0.05	0.05	0.05	0.05	0.05	0.05	0.05	0.05	0.05	0.05	0.05	0.05	0.05	0.05	0.05	0.05	0.05	0.05	0.05	0.05	0.05
2200	0.733333	22	0.05	0.05	0.05	0.05	0.05	0.05	0.05	0.05	0.05	0.05	0.05	0.05	0.05	0.05	0.05	0.05	0.05	0.05	0.05	0.05	0.05	0.05	0.05	0.05	0.05	0.05	0.05	0.05	0.05	0.05	0.05	0.05	0.05	0.05	0.05	0.05	0.05	0.05	0.05	0.05	0.05	0.05	0.05	0.05	0.05	0.05	0.05
2300	0.766667	23	0.05	0.05	0.05	0.05	0.05	0.05	0.05	0.05	0.05	0.05	0.05	0.05	0.05	0.05	0.05	0.05	0.05	0.05	0.05	0.05	0.05	0.05	0.05	0.05	0.05	0.05	0.05	0.05	0.05	0.05	0.05	0.05	0.05	0.05	0.05	0.05	0.05	0.05	0.05	0.05	0.05	0.05	0.05	0.05	0.05	0.05	0.05
2400	0.8	24	0.05	0.05	0.05	0.05	0.05	0.05	0.05	0.05	0.05	0.05	0.05	0.05	0.05	0.05	0.05	0.05	0.05	0.05	0.05	0.05	0.05	0.05	0.05	0.05	0.05	0.05	0.05	0.05	0.05	0.05	0.05	0.05	0.05	0.05	0.05	0.05	0.05	0.05	0.05	0.05	0.05	0.05	0.05	0.05	0.05	0.05	0.05
2500	0.833333	25	0.05	0.05	0.05	0.05	0.05	0.05	0.05	0.05	0.05	0.05	0.05	0.05	0.05	0.05	0.05	0.05	0.05	0.05	0.05	0.05	0.05	0.05	0.05	0.05	0.05	0.05	0.05	0.05	0.05	0.05	0.05	0.05	0.05	0.05	0.05	0.05	0.05	0.05	0.05	0.05	0.05	0.05	0.05	0.05	0.05	0.05	0.05
2600	0.866667	26	0.05	0.05	0.05	0.05	0.05	0.05	0.05	0.05	0.05	0.05	0.05	0.05	0.05	0.05	0.05	0.05	0.05	0.05	0.05	0.05	0.05	0.05	0.05	0.05	0.05	0.05	0.05	0.05	0.05	0.05	0.05	0.05	0.05	0.05	0.05	0.05	0.05	0.05	0.05	0.05	0.05	0.05	0.05	0.05	0.05	0.05	0.05
2700	0.9	27	0.05	0.05	0.05	0.05	0.05	0.05	0.05	0.05	0.05	0.05	0.05	0.05	0.05	0.05	0.05	0.05	0.05	0.05	0.05	0.05	0.05	0.05	0.05	0.05	0.05	0.05	0.05	0.05	0.05	0.05	0.05	0.05	0.05	0.05	0.05	0.05	0.05	0.05	0.05	0.05	0.05	0.05	0.05	0.05	0.05	0.05	0.05
2800	0.933333	28	0.05	0.05	0.05	0.05	0.05	0.05	0.05	0.05	0.05	0.05	0.05	0.05	0.05	0.05	0.05	0.05	0.05	0.05	0.05	0.05	0.05	0.05	0.05	0.05	0.05	0.05	0.05	0.05	0.05	0.05	0.05	0.05	0.05	0.05	0.05	0.05	0.05	0.05	0.05	0.05	0.05	0.05	0.05	0.05	0.05	0.05	0.05
2900	0.966667	29	0.05	0.05	0.05	0.05	0.05	0.05	0.05	0.05	0.05	0.05	0.05	0.05	0.05	0.05	0.05	0.05	0.05	0.05	0.05	0.05	0.05	0.05	0.05	0.05	0.05	0.05	0.05	0.05	0.05	0.05	0.05	0.05	0.05	0.05	0.05	0.05	0.05	0.05	0.05	0.05	0.05	0.05	0.05	0.05	0.05	0.05	0.05
3000	1	30	0.05	0.05	0.05	0.05	0.05	0.05	0.05	0.05	0.05	0.05	0.05	0.05	0.05	0.05	0.05	0.05	0.05	0.05	0.05	0.05	0.05	0.05	0.05	0.05	0.05	0.05	0.05	0.05	0.05	0.05	0.05	0.05	0.05	0.05	0.05	0.05	0.05	0.05	0.05	0.05	0.05	0.05	0.05	0.05	0.05	0.05	0.05
[truncated: 75 more columns]

## Sheet: Lu
Parameters used in reactive transport modeling
Modal proportions
Phase	Melt source		Source melting mode	Lherzolite	Pyroxenite	Dunite			Densities (kg/m3)
olivine	0.65		0.1	0.65	0.1	1		melt	2800
orthopyroxene	0.24		0.1	0.24	0	0		solid	3300
clinopyroxene	0.06		0.4	0.06	0.75	0		Rho	1.17857
garnet	0.05		0.4	0.05	0.15	0
Partition coefficients
Element	olivine/liq	opx/liq	cpx/liq	garnet/liq		Lherzolite	Pyroxenite	Dunite	Melt source	Melt source
						bulk D	bulk D	bulk D	bulk D	bulk P
La	0.00045	0.00125	0.037	0.007		0.0031625	0.028845	0.00045	0.0031625	0.01777
Ce	0.00065	0.00195	0.069	0.021		0.0060805	0.054965	0.00065	0.0060805	0.03626
Nd	0.00115	0.00435	0.15	0.087		0.0151415	0.125665	0.00115	0.0151415	0.09535
Sm	0.0016	0.0064	0.2	0.217		0.025426	0.18271	0.0016	0.025426	0.1676
Eu	0.00175	0.0083	0.235	0.32		0.0332295	0.224425	0.00175	0.0332295	0.223005
Tb	0.0017	0.01245	0.25	0.725		0.055343	0.29642	0.0017	0.055343	0.391415
Ho	0.0018	0.01745	0.2525	1.465		0.093758	0.409305	0.0018	0.093758	0.688925
Yb	0.00275	0.0388	0.24	4.03		0.227	0.784775	0.00275	0.227	1.71216
Lu	0.00315	0.049	0.235	5.6		0.307907	1.01656	0.00315	0.307907	2.33921
Compositions (ppm)
Element	Matrix comp	Martix / D	B11		Matrix initial porosity
La	0.206	65.1383	13.7		0.05
Ce	0.722	118.74	31.2
Nd	0.815	53.8256	20.2
Sm	0.299	11.7596	4.66
Eu	0.115	3.46078	1.66
Tb	0.077	1.39132	0.7
Ho	0.12	1.27989	0.81
Yb	0.347	1.52864	1.87
Lu	0.054	0.175377	0.27
	Melt source	0.27
	Matrix (CS0)	0.054
	D0	0.307907
	D1	0.307907
	Phi0	0.05
	Phi1	0.05
Liquid composition
		t / yr	0	20	40	60	80	100	120	140	160	180	200	220	240	260	280	300	320	340	360	380	400	420	440	460	480	500	520	540	560	580	600	620	640	660	680	700	720	740	760	780	800	820	840	860	880	900	920
		t/tc	0	0.0333333	0.0666667	0.1	0.133333	0.166667	0.2	0.233333	0.266667	0.3	0.333333	0.366667	0.4	0.433333	0.466667	0.5	0.533333	0.566667	0.6	0.633333	0.666667	0.7	0.733333	0.766667	0.8	0.833333	0.866667	0.9	0.933333	0.966667	1	1.03333	1.06667	1.1	1.13333	1.16667	1.2	1.23333	1.26667	1.3	1.33333	1.36667	1.4	1.43333	1.46667	1.5	1.53333
		tc	600
			Timestep j
z / m	z/Z	Column cell i	0	1	2	3	4	5	6	7	8	9	10	11	12	13	14	15	16	17	18	19	20	21	22	23	24	25	26	27	28	29	30	31	32	33	34	35	36	37	38	39	40	41	42	43	44	45	46
0	0	0	0.27	0.27	0.27	0.27	0.27	0.27	0.27	0.27	0.27	0.27	0.27	0.27	0.27	0.27	0.27	0.27	0.27	0.27	0.27	0.27	0.27	0.27	0.27	0.27	0.27	0.27	0.27	0.27	0.27	0.27	0.27	0.27	0.27	0.27	0.27	0.27	0.27	0.27	0.27	0.27	0.27	0.27	0.27	0.27	0.27	0.27	0.27
100	0.0333333	1		0.187363	0.19783	0.206971	0.214955	0.221927	0.228016	0.233334	0.237978	0.242034	0.245576	0.24867	0.251372	0.253731	0.255792	0.257592	0.259163	0.260536	0.261735	0.262782	0.263696	0.264494	0.265192	0.265801	0.266333	0.266797	0.267203	0.267557	0.267867	0.268137	0.268373	0.268579	0.268759	0.268916	0.269053	0.269173	0.269278	0.269369	0.269449	0.269519	0.26958	0.269633	0.26968	0.26972	0.269756	0.269787	0.269814
200	0.0666667	2			0.176895	0.179547	0.183021	0.187066	0.191481	0.196109	0.200824	0.20553	0.210154	0.21464	0.218951	0.223057	0.226943	0.230597	0.234016	0.237201	0.240157	0.24289	0.24541	0.247726	0.24985	0.251793	0.253567	0.255184	0.256655	0.257991	0.259203	0.2603	0.261293	0.26219	0.262999	0.263728	0.264386	0.264977	0.265508	0.265986	0.266414	0.266799	0.267143	0.267452	0.267728	0.267975	0.268196	0.268394	0.26857
300	0.1	3				0.17557	0.176073	0.176953	0.178234	0.179912	0.181964	0.184353	0.187035	0.189963	0.193089	0.196365	0.199746	0.203191	0.206662	0.210127	0.213556	0.216925	0.220214	0.223405	0.226486	0.229445	0.232276	0.234973	0.237533	0.239955	0.242239	0.244388	0.246404	0.248289	0.25005	0.25169	0.253215	0.25463	0.255941	0.257152	0.258271	0.259303	0.260252	0.261125	0.261926	0.262661	0.263334	0.26395	0.264513
400	0.133333	4					0.175402	0.175487	0.175673	0.175997	0.176493	0.177186	0.178094	0.179226	0.180586	0.18217	0.183968	0.185966	0.188148	0.190493	0.19298	0.195586	0.198289	0.201066	0.203896	0.206757	0.209631	0.212499	0.215346	0.218156	0.220917	0.223618	0.226249	0.228802	0.23127	0.233649	0.235934	0.238123	0.240214	0.242206	0.244099	0.245894	0.247592	0.249196	0.250707	0.252128	0.253462	0.254713	0.255883
500	0.166667	5						0.17538	0.175394	0.175429	0.175501	0.175627	0.175824	0.176112	0.176506	0.177023	0.177675	0.178472	0.179421	0.180527	0.181789	0.183206	0.184775	0.186486	0.188333	0.190304	0.192388	0.194572	0.196843	0.199187	0.201589	0.204037	0.206518	0.209017	0.211523	0.214024	0.21651	0.21897	0.221396	0.22378	0.226114	0.228392	0.230609	0.23276	0.234842	0.236851	0.238786	0.240645	0.242427
600	0.2	6							0.175378	0.17538	0.175386	0.175401	0.175429	0.175479	0.175559	0.175679	0.17585	0.176081	0.176384	0.176768	0.177244	0.17782	0.178502	0.179297	0.180207	0.181237	0.182385	0.183652	0.185035	0.186531	0.188134	0.189838	0.191637	0.193522	0.195484	0.197516	0.199607	0.201748	0.203929	0.206142	0.208376	0.210622	0.212873	0.21512	0.217354	0.219569	0.221758	0.223915	0.226034
700	0.233333	7								0.175377	0.175378	0.175379	0.175382	0.175388	0.175399	0.175419	0.175452	0.175503	0.175576	0.175678	0.175816	0.175997	0.176228	0.176516	0.176868	0.177291	0.177791	0.178373	0.179042	0.179801	0.180653	0.181601	0.182644	0.183783	0.185017	0.186343	0.187758	0.189259	0.190841	0.192498	0.194227	0.196019	0.197868	0.199769	0.201713	0.203694	0.205705	0.207739	0.209787
800	0.266667	8									0.175377	0.175377	0.175378	0.175378	0.175379	0.175382	0.175387	0.175395	0.175409	0.17543	0.175461	0.175506	0.175568	0.175652	0.175761	0.175902	0.176078	0.176295	0.176558	0.176872	0.177243	0.177675	0.178173	0.178739	0.179378	0.180092	0.180884	0.181754	0.182705	0.183735	0.184845	0.186034	0.187298	0.188637	0.190047	0.191525	0.193066	0.194667	0.196323
900	0.3	9										0.175377	0.175377	0.175377	0.175377	0.175378	0.175378	0.175379	0.175381	0.175385	0.17539	0.175399	0.175413	0.175433	0.17546	0.175499	0.17555	0.175616	0.175702	0.175811	0.175945	0.17611	0.176308	0.176544	0.176822	0.177146	0.177519	0.177945	0.178428	0.178969	0.179573	0.180241	0.180975	0.181776	0.182645	0.183582	0.184588	0.185662	0.186803
1000	0.333333	10											0.175377	0.175377	0.175377	0.175377	0.175377	0.175378	0.175378	0.175378	0.175379	0.17538	0.175383	0.175387	0.175392	0.175401	0.175413	0.175431	0.175454	0.175486	0.175527	0.17558	0.175647	0.175731	0.175834	0.175959	0.176109	0.176288	0.176498	0.176742	0.177024	0.177347	0.177714	0.178127	0.178589	0.179103	0.17967	0.180293	0.180973
1100	0.366667	11												0.175377	0.175377	0.175377	0.175377	0.175377	0.175377	0.175377	0.175378	0.175378	0.175378	0.175379	0.17538	0.175381	0.175384	0.175388	0.175393	0.175401	0.175412	0.175426	0.175446	0.175471	0.175504	0.175546	0.175598	0.175663	0.175742	0.175838	0.175952	0.176088	0.176248	0.176433	0.176648	0.176894	0.177173	0.17749	0.177845
1200	0.4	12													0.175377	0.175377	0.175377	0.175377	0.175377	0.175377	0.175377	0.175377	0.175377	0.175378	0.175378	0.175378	0.175378	0.175379	0.17538	0.175382	0.175384	0.175388	0.175392	0.175399	0.175408	0.17542	0.175436	0.175457	0.175483	0.175516	0.175556	0.175607	0.175668	0.175741	0.175829	0.175932	0.176054	0.176196	0.17636
1300	0.433333	13														0.175377	0.175377	0.175377	0.175377	0.175377	0.175377	0.175377	0.175377	0.175377	0.175377	0.175377	0.175377	0.175378	0.175378	0.175378	0.175379	0.175379	0.17538	0.175382	0.175384	0.175387	0.175391	0.175397	0.175405	0.175415	0.175427	0.175444	0.175464	0.17549	0.175522	0.175561	0.175608	0.175664	0.175732
1400	0.466667	14															0.175377	0.175377	0.175377	0.175377	0.175377	0.175377	0.175377	0.175377	0.175377	0.175377	0.175377	0.175377	0.175377	0.175377	0.175378	0.175378	0.175378	0.175378	0.175379	0.175379	0.17538	0.175382	0.175384	0.175386	0.17539	0.175395	0.175401	0.175409	0.175419	0.175432	0.175448	0.175469	0.175493
1500	0.5	15																0.175377	0.175377	0.175377	0.175377	0.175377	0.175377	0.175377	0.175377	0.175377	0.175377	0.175377	0.175377	0.175377	0.175377	0.175377	0.175377	0.175377	0.175378	0.175378	0.175378	0.175378	0.175379	0.175379	0.17538	0.175381	0.175383	0.175385	0.175388	0.175392	0.175397	0.175404	0.175412
1600	0.533333	16																	0.175377	0.175377	0.175377	0.175377	0.175377	0.175377	0.175377	0.175377	0.175377	0.175377	0.175377	0.175377	0.175377	0.175377	0.175377	0.175377	0.175377	0.175377	0.175377	0.175377	0.175378	0.175378	0.175378	0.175378	0.175379	0.175379	0.17538	0.175381	0.175382	0.175384	0.175387
1700	0.566667	17																		0.175377	0.175377	0.175377	0.175377	0.175377	0.175377	0.175377	0.175377	0.175377	0.175377	0.175377	0.175377	0.175377	0.175377	0.175377	0.175377	0.175377	0.175377	0.175377	0.175377	0.175377	0.175377	0.175378	0.175378	0.175378	0.175378	0.175378	0.175379	0.175379	0.17538
1800	0.6	18																			0.175377	0.175377	0.175377	0.175377	0.175377	0.175377	0.175377	0.175377	0.175377	0.175377	0.175377	0.175377	0.175377	0.175377	0.175377	0.175377	0.175377	0.175377	0.175377	0.175377	0.175377	0.175377	0.175377	0.175377	0.175377	0.175378	0.175378	0.175378	0.175378
1900	0.633333	19																				0.175377	0.175377	0.175377	0.175377	0.175377	0.175377	0.175377	0.175377	0.175377	0.175377	0.175377	0.175377	0.175377	0.175377	0.175377	0.175377	0.175377	0.175377	0.175377	0.175377	0.175377	0.175377	0.175377	0.175377	0.175377	0.175377	0.175377	0.175377
2000	0.666667	20																					0.175377	0.175377	0.175377	0.175377	0.175377	0.175377	0.175377	0.175377	0.175377	0.175377	0.175377	0.175377	0.175377	0.175377	0.175377	0.175377	0.175377	0.175377	0.175377	0.175377	0.175377	0.175377	0.175377	0.175377	0.175377	0.175377	0.175377
2100	0.7	21																						0.175377	0.175377	0.175377	0.175377	0.175377	0.175377	0.175377	0.175377	0.175377	0.175377	0.175377	0.175377	0.175377	0.175377	0.175377	0.175377	0.175377	0.175377	0.175377	0.175377	0.175377	0.175377	0.175377	0.175377	0.175377	0.175377
2200	0.733333	22																							0.175377	0.175377	0.175377	0.175377	0.175377	0.175377	0.175377	0.175377	0.175377	0.175377	0.175377	0.175377	0.175377	0.175377	0.175377	0.175377	0.175377	0.175377	0.175377	0.175377	0.175377	0.175377	0.175377	0.175377	0.175377
2300	0.766667	23																								0.175377	0.175377	0.175377	0.175377	0.175377	0.175377	0.175377	0.175377	0.175377	0.175377	0.175377	0.175377	0.175377	0.175377	0.175377	0.175377	0.175377	0.175377	0.175377	0.175377	0.175377	0.175377	0.175377	0.175377
2400	0.8	24																									0.175377	0.175377	0.175377	0.175377	0.175377	0.175377	0.175377	0.175377	0.175377	0.175377	0.175377	0.175377	0.175377	0.175377	0.175377	0.175377	0.175377	0.175377	0.175377	0.175377	0.175377	0.175377	0.175377
2500	0.833333	25																										0.175377	0.175377	0.175377	0.175377	0.175377	0.175377	0.175377	0.175377	0.175377	0.175377	0.175377	0.175377	0.175377	0.175377	0.175377	0.175377	0.175377	0.175377	0.175377	0.175377	0.175377	0.175377
2600	0.866667	26																											0.175377	0.175377	0.175377	0.175377	0.175377	0.175377	0.175377	0.175377	0.175377	0.175377	0.175377	0.175377	0.175377	0.175377	0.175377	0.175377	0.175377	0.175377	0.175377	0.175377	0.175377
2700	0.9	27																												0.175377	0.175377	0.175377	0.175377	0.175377	0.175377	0.175377	0.175377	0.175377	0.175377	0.175377	0.175377	0.175377	0.175377	0.175377	0.175377	0.175377	0.175377	0.175377	0.175377
2800	0.933333	28																													0.175377	0.175377	0.175377	0.175377	0.175377	0.175377	0.175377	0.175377	0.175377	0.175377	0.175377	0.175377	0.175377	0.175377	0.175377	0.175377	0.175377	0.175377	0.175377
2900	0.966667	29																														0.175377	0.175377	0.175377	0.175377	0.175377	0.175377	0.175377	0.175377	0.175377	0.175377	0.175377	0.175377	0.175377	0.175377	0.175377	0.175377	0.175377	0.175377
3000	1	30																															0.175377	0.175377	0.175377	0.175377	0.175377	0.175377	0.175377	0.175377	0.175377	0.175377	0.175377	0.175377	0.175377	0.175377	0.175377	0.175377	0.175377
Solid Composition			Timestep j
		Column cell i	0	1	2	3	4	5	6	7	8	9	10	11	12	13	14	15	16	17	18	19	20	21	22	23	24	25	26	27	28	29	30
0	0	0	0.083135	0.083135	0.083135	0.083135	0.083135	0.083135	0.083135	0.083135	0.083135	0.083135	0.083135	0.083135	0.083135	0.083135	0.083135	0.083135	0.083135	0.083135	0.083135	0.083135	0.083135	0.083135	0.083135	0.083135	0.083135	0.083135	0.083135	0.083135	0.083135	0.083135	0.083135	0.083135	0.083135	0.083135	0.083135	0.083135	0.083135	0.083135	0.083135	0.083135	0.083135	0.083135	0.083135	0.083135	0.083135	0.083135	0.083135
100	0.0333333	1	0	0.0576903	0.0609133	0.0637279	0.0661861	0.0683329	0.0702078	0.0718452	0.0732752	0.0745241	0.0756148	0.0765673	0.0773992	0.0781257	0.0787602	0.0793144	0.0797983	0.0802209	0.08059	0.0809124	0.0811939	0.0814398	0.0816545	0.081842	0.0820058	0.0821488	0.0822738	0.0823829	0.0824781	0.0825613	0.082634	0.0826975	0.0827529	0.0828013	0.0828436	0.0828805	0.0829127	0.0829409	0.0829655	0.0829869	0.0830057	0.0830221	0.0830364	0.0830489	0.0830598	0.0830693	0.0830776
200	0.0666667	2	0	0	0.0544674	0.0552839	0.0563534	0.0575989	0.0589585	0.0603834	0.0618352	0.0632842	0.0647079	0.0660894	0.0674166	0.068681	0.0698773	0.0710025	0.0720553	0.073036	0.0739461	0.0747876	0.0755634	0.0762766	0.0769306	0.0775289	0.0780753	0.0785731	0.079026	0.0794374	0.0798105	0.0801484	0.080454	0.0807301	0.0809793	0.081204	0.0814063	0.0815883	0.081752	0.081899	0.082031	0.0821494	0.0822554	0.0823505	0.0824355	0.0825116	0.0825797	0.0826405	0.0826948
300	0.1	3	0	0	0	0.0540592	0.0542143	0.0544853	0.0548797	0.0553963	0.056028	0.0567635	0.0575895	0.0584911	0.0594535	0.0604622	0.0615032	0.0625639	0.0636328	0.0646996	0.0657555	0.066793	0.0678056	0.0687882	0.0697367	0.0706479	0.0715195	0.0723499	0.0731381	0.0738839	0.0745873	0.0752489	0.0758695	0.0764502	0.0769923	0.0774973	0.0779668	0.0784025	0.078806	0.0791792	0.0795237	0.0798413	0.0801336	0.0804024	0.0806491	0.0808754	0.0810826	0.0812723	0.0814456
400	0.133333	4	0	0	0	0	0.0540075	0.0540337	0.0540909	0.0541908	0.0543435	0.0545569	0.0548364	0.0551851	0.0556038	0.0560915	0.0566451	0.0572604	0.0579322	0.0586542	0.05942	0.0602224	0.0610547	0.0619098	0.062781	0.0636621	0.0645469	0.0654301	0.0663066	0.0671719	0.0680221	0.0688536	0.0696637	0.0704497	0.0712098	0.0719422	0.0726458	0.0733198	0.0739636	0.074577	0.0751599	0.0757126	0.0762356	0.0767293	0.0771946	0.0776321	0.0780429	0.0784279	0.0787882
500	0.166667	5	0	0	0	0	0	0.0540009	0.0540051	0.054016	0.0540381	0.0540768	0.0541376	0.0542261	0.0543476	0.0545067	0.0547074	0.0549529	0.0552451	0.0555855	0.0559742	0.0564106	0.0568935	0.0574205	0.0579892	0.0585961	0.0592378	0.0599103	0.0606094	0.061331	0.0620709	0.0628247	0.0635883	0.0643578	0.0651295	0.0658996	0.066665	0.0674226	0.0681695	0.0689034	0.0696221	0.0703235	0.0710061	0.0716685	0.0723095	0.0729283	0.0735241	0.0740964	0.0746451
600	0.2	6	0	0	0	0	0	0	0.0540001	0.0540008	0.0540027	0.0540072	0.054016	0.0540314	0.0540561	0.054093	0.0541454	0.0542166	0.0543098	0.0544283	0.0545749	0.0547521	0.0549622	0.0552068	0.0554872	0.0558041	0.0561578	0.0565479	0.0569738	0.0574343	0.0579279	0.0584526	0.0590064	0.0595868	0.0601911	0.0608166	0.0614604	0.0621197	0.0627913	0.0634726	0.0641605	0.0648522	0.0655452	0.0662369	0.0669249	0.067607	0.068281	0.0689451	0.0695976
700	0.233333	7	0	0	0	0	0	0	0	0.054	0.0540001	0.0540004	0.0540013	0.0540031	0.0540067	0.054013	0.0540231	0.0540386	0.0540611	0.0540926	0.0541352	0.0541909	0.0542619	0.0543506	0.0544591	0.0545893	0.0547432	0.0549224	0.0551283	0.055362	0.0556245	0.0559162	0.0562375	0.0565882	0.056968	0.0573763	0.057812	0.0582742	0.0587612	0.0592717	0.0598038	0.0603556	0.0609252	0.0615104	0.0621091	0.0627191	0.0633382	0.0639642	0.0645951
800	0.266667	8	0	0	0	0	0	0	0	0	0.054	0.054	0.0540001	0.0540002	0.0540006	0.0540014	0.0540028	0.0540054	0.0540096	0.0540161	0.0540258	0.0540397	0.0540588	0.0540846	0.0541183	0.0541614	0.0542156	0.0542824	0.0543635	0.0544604	0.0545746	0.0547076	0.0548607	0.0550351	0.0552318	0.0554517	0.0556955	0.0559636	0.0562562	0.0565735	0.0569153	0.0572812	0.0576706	0.0580828	0.058517	0.058972	0.0594466	0.0599395	0.0604493
900	0.3	9	0	0	0	0	0	0	0	0	0	0.054	0.054	0.054	0.054	0.0540001	0.0540003	0.0540006	0.0540012	0.0540023	0.054004	0.0540068	0.054011	0.054017	0.0540256	0.0540373	0.054053	0.0540736	0.0541001	0.0541334	0.0541749	0.0542255	0.0542865	0.0543593	0.0544449	0.0545445	0.0546594	0.0547907	0.0549392	0.055106	0.0552919	0.0554975	0.0557235	0.0559701	0.0562377	0.0565264	0.0568362	0.0571668	0.057518
1000	0.333333	10	0	0	0	0	0	0	0	0	0	0	0.054	0.054	0.054	0.054	0.054	0.0540001	0.0540001	0.0540003	0.0540005	0.054001	0.0540017	0.0540029	0.0540047	0.0540073	0.0540111	0.0540164	0.0540237	0.0540333	0.054046	0.0540623	0.054083	0.0541088	0.0541405	0.0541791	0.0542254	0.0542803	0.054345	0.0544202	0.0545071	0.0546065	0.0547194	0.0548466	0.0549889	0.0551471	0.0553218	0.0555136	0.055723
1100	0.366667	11	0	0	0	0	0	0	0	0	0	0	0	0.054	0.054	0.054	0.054	0.054	0.054	0.054	0.0540001	0.0540001	0.0540002	0.0540004	0.0540007	0.0540012	0.054002	0.0540031	0.0540048	0.0540072	0.0540105	0.054015	0.054021	0.0540289	0.054039	0.0540518	0.054068	0.0540879	0.0541123	0.0541417	0.054177	0.0542188	0.0542679	0.0543251	0.0543912	0.0544669	0.054553	0.0546504	0.0547597
1200	0.4	12	0	0	0	0	0	0	0	0	0	0	0	0	0.054	0.054	0.054	0.054	0.054	0.054	0.054	0.054	0.054	0.054	0.0540001	0.0540002	0.0540003	0.0540005	0.0540009	0.0540014	0.0540021	0.0540032	0.0540047	0.0540067	0.0540095	0.0540133	0.0540182	0.0540245	0.0540325	0.0540426	0.0540552	0.0540706	0.0540894	0.054112	0.054139	0.0541709	0.0542084	0.0542521	0.0543025
1300	0.433333	13	0	0	0	0	0	0	0	0	0	0	0	0	0	0.054	0.054	0.054	0.054	0.054	0.054	0.054	0.054	0.054	0.054	0.054	0.054	0.0540001	0.0540001	0.0540002	0.0540004	0.0540006	0.0540009	0.0540014	0.0540021	0.054003	0.0540043	0.0540061	0.0540084	0.0540114	0.0540154	0.0540204	0.0540268	0.0540347	0.0540445	0.0540565	0.054071	0.0540884	0.0541091
1400	0.466667	14	0	0	0	0	0	0	0	0	0	0	0	0	0	0	0.054	0.054	0.054	0.054	0.054	0.054	0.054	0.054	0.054	0.054	0.054	0.054	0.054	0.054	0.0540001	0.0540001	0.0540002	0.0540003	0.0540004	0.0540006	0.0540009	0.0540013	0.0540019	0.0540028	0.0540039	0.0540053	0.0540072	0.0540097	0.0540129	0.0540169	0.0540219	0.0540281	0.0540357
1500	0.5	15	0	0	0	0	0	0	0	0	0	0	0	0	0	0	0	0.054	0.054	0.054	0.054	0.054	0.054	0.054	0.054	0.054	0.054	0.054	0.054	0.054	0.054	0.054	0.054	0.054	0.0540001	0.0540001	0.0540002	0.0540003	0.0540004	0.0540006	0.0540009	0.0540012	0.0540018	0.0540025	0.0540034	0.0540046	0.0540061	0.0540081	0.0540107
1600	0.533333	16	0	0	0	0	0	0	0	0	0	0	0	0	0	0	0	0	0.054	0.054	0.054	0.054	0.054	0.054	0.054	0.054	0.054	0.054	0.054	0.054	0.054	0.054	0.054	0.054	0.054	0.054	0.054	0.054	0.0540001	0.0540001	0.0540002	0.0540003	0.0540004	0.0540006	0.0540008	0.0540011	0.0540016	0.0540021	0.0540029
1700	0.566667	17	0	0	0	0	0	0	0	0	0	0	0	0	0	0	0	0	0	0.054	0.054	0.054	0.054	0.054	0.054	0.054	0.054	0.054	0.054	0.054	0.054	0.054	0.054	0.054	0.054	0.054	0.054	0.054	0.054	0.054	0.054	0.0540001	0.0540001	0.0540001	0.0540002	0.0540003	0.0540004	0.0540005	0.0540007
1800	0.6	18	0	0	0	0	0	0	0	0	0	0	0	0	0	0	0	0	0	0	0.054	0.054	0.054	0.054	0.054	0.054	0.054	0.054	0.054	0.054	0.054	0.054	0.054	0.054	0.054	0.054	0.054	0.054	0.054	0.054	0.054	0.054	0.054	0.054	0.054	0.0540001	0.0540001	0.0540001	0.0540002
1900	0.633333	19	0	0	0	0	0	0	0	0	0	0	0	0	0	0	0	0	0	0	0	0.054	0.054	0.054	0.054	0.054	0.054	0.054	0.054	0.054	0.054	0.054	0.054	0.054	0.054	0.054	0.054	0.054	0.054	0.054	0.054	0.054	0.054	0.054	0.054	0.054	0.054	0.054	0.054
2000	0.666667	20	0	0	0	0	0	0	0	0	0	0	0	0	0	0	0	0	0	0	0	0	0.054	0.054	0.054	0.054	0.054	0.054	0.054	0.054	0.054	0.054	0.054	0.054	0.054	0.054	0.054	0.054	0.054	0.054	0.054	0.054	0.054	0.054	0.054	0.054	0.054	0.054	0.054
2100	0.7	21	0	0	0	0	0	0	0	0	0	0	0	0	0	0	0	0	0	0	0	0	0	0.054	0.054	0.054	0.054	0.054	0.054	0.054	0.054	0.054	0.054	0.054	0.054	0.054	0.054	0.054	0.054	0.054	0.054	0.054	0.054	0.054	0.054	0.054	0.054	0.054	0.054
2200	0.733333	22	0	0	0	0	0	0	0	0	0	0	0	0	0	0	0	0	0	0	0	0	0	0	0.054	0.054	0.054	0.054	0.054	0.054	0.054	0.054	0.054	0.054	0.054	0.054	0.054	0.054	0.054	0.054	0.054	0.054	0.054	0.054	0.054	0.054	0.054	0.054	0.054
2300	0.766667	23	0	0	0	0	0	0	0	0	0	0	0	0	0	0	0	0	0	0	0	0	0	0	0	0.054	0.054	0.054	0.054	0.054	0.054	0.054	0.054	0.054	0.054	0.054	0.054	0.054	0.054	0.054	0.054	0.054	0.054	0.054	0.054	0.054	0.054	0.054	0.054
2400	0.8	24	0	0	0	0	0	0	0	0	0	0	0	0	0	0	0	0	0	0	0	0	0	0	0	0	0.054	0.054	0.054	0.054	0.054	0.054	0.054	0.054	0.054	0.054	0.054	0.054	0.054	0.054	0.054	0.054	0.054	0.054	0.054	0.054	0.054	0.054	0.054
2500	0.833333	25	0	0	0	0	0	0	0	0	0	0	0	0	0	0	0	0	0	0	0	0	0	0	0	0	0	0.054	0.054	0.054	0.054	0.054	0.054	0.054	0.054	0.054	0.054	0.054	0.054	0.054	0.054	0.054	0.054	0.054	0.054	0.054	0.054	0.054	0.054
2600	0.866667	26	0	0	0	0	0	0	0	0	0	0	0	0	0	0	0	0	0	0	0	0	0	0	0	0	0	0	0.054	0.054	0.054	0.054	0.054	0.054	0.054	0.054	0.054	0.054	0.054	0.054	0.054	0.054	0.054	0.054	0.054	0.054	0.054	0.054	0.054
2700	0.9	27	0	0	0	0	0	0	0	0	0	0	0	0	0	0	0	0	0	0	0	0	0	0	0	0	0	0	0	0.054	0.054	0.054	0.054	0.054	0.054	0.054	0.054	0.054	0.054	0.054	0.054	0.054	0.054	0.054	0.054	0.054	0.054	0.054	0.054
2800	0.933333	28	0	0	0	0	0	0	0	0	0	0	0	0	0	0	0	0	0	0	0	0	0	0	0	0	0	0	0	0	0.054	0.054	0.054	0.054	0.054	0.054	0.054	0.054	0.054	0.054	0.054	0.054	0.054	0.054	0.054	0.054	0.054	0.054	0.054
2900	0.966667	29	0	0	0	0	0	0	0	0	0	0	0	0	0	0	0	0	0	0	0	0	0	0	0	0	0	0	0	0	0	0.054	0.054	0.054	0.054	0.054	0.054	0.054	0.054	0.054	0.054	0.054	0.054	0.054	0.054	0.054	0.054	0.054	0.054
3000	1	30	0	0	0	0	0	0	0	0	0	0	0	0	0	0	0	0	0	0	0	0	0	0	0	0	0	0	0	0	0	0	0.054	0.054	0.054	0.054	0.054	0.054	0.054	0.054	0.054	0.054	0.054	0.054	0.054	0.054	0.054	0.054	0.054
Partition coefficient
			Timestep j
		Column cell i	0	1	2	3	4	5	6	7	8	9	10	11	12	13	14	15	16	17	18	19	20	21	22	23	24	25	26	27	28	29	30
0	0	0	0.307907	0.307907	0.307907	0.307907	0.307907	0.307907	0.307907	0.307907	0.307907	0.307907	0.307907	0.307907	0.307907	0.307907	0.307907	0.307907	0.307907	0.307907	0.307907	0.307907	0.307907	0.307907	0.307907	0.307907	0.307907	0.307907	0.307907	0.307907	0.307907	0.307907	0.307907	0.307907	0.307907	0.307907	0.307907	0.307907	0.307907	0.307907	0.307907	0.307907	0.307907	0.307907	0.307907	0.307907	0.307907	0.307907	0.307907
100	0.0333333	1		0.307907	0.307907	0.307907	0.307907	0.307907	0.307907	0.307907	0.307907	0.307907	0.307907	0.307907	0.307907	0.307907	0.307907	0.307907	0.307907	0.307907	0.307907	0.307907	0.307907	0.307907	0.307907	0.307907	0.307907	0.307907	0.307907	0.307907	0.307907	0.307907	0.307907	0.307907	0.307907	0.307907	0.307907	0.307907	0.307907	0.307907	0.307907	0.307907	0.307907	0.307907	0.307907	0.307907	0.307907	0.307907	0.307907
200	0.0666667	2			0.307907	0.307907	0.307907	0.307907	0.307907	0.307907	0.307907	0.307907	0.307907	0.307907	0.307907	0.307907	0.307907	0.307907	0.307907	0.307907	0.307907	0.307907	0.307907	0.307907	0.307907	0.307907	0.307907	0.307907	0.307907	0.307907	0.307907	0.307907	0.307907	0.307907	0.307907	0.307907	0.307907	0.307907	0.307907	0.307907	0.307907	0.307907	0.307907	0.307907	0.307907	0.307907	0.307907	0.307907	0.307907
300	0.1	3				0.307907	0.307907	0.307907	0.307907	0.307907	0.307907	0.307907	0.307907	0.307907	0.307907	0.307907	0.307907	0.307907	0.307907	0.307907	0.307907	0.307907	0.307907	0.307907	0.307907	0.307907	0.307907	0.307907	0.307907	0.307907	0.307907	0.307907	0.307907	0.307907	0.307907	0.307907	0.307907	0.307907	0.307907	0.307907	0.307907	0.307907	0.307907	0.307907	0.307907	0.307907	0.307907	0.307907	0.307907
400	0.133333	4					0.307907	0.307907	0.307907	0.307907	0.307907	0.307907	0.307907	0.307907	0.307907	0.307907	0.307907	0.307907	0.307907	0.307907	0.307907	0.307907	0.307907	0.307907	0.307907	0.307907	0.307907	0.307907	0.307907	0.307907	0.307907	0.307907	0.307907	0.307907	0.307907	0.307907	0.307907	0.307907	0.307907	0.307907	0.307907	0.307907	0.307907	0.307907	0.307907	0.307907	0.307907	0.307907	0.307907
500	0.166667	5						0.307907	0.307907	0.307907	0.307907	0.307907	0.307907	0.307907	0.307907	0.307907	0.307907	0.307907	0.307907	0.307907	0.307907	0.307907	0.307907	0.307907	0.307907	0.307907	0.307907	0.307907	0.307907	0.307907	0.307907	0.307907	0.307907	0.307907	0.307907	0.307907	0.307907	0.307907	0.307907	0.307907	0.307907	0.307907	0.307907	0.307907	0.307907	0.307907	0.307907	0.307907	0.307907
600	0.2	6							0.307907	0.307907	0.307907	0.307907	0.307907	0.307907	0.307907	0.307907	0.307907	0.307907	0.307907	0.307907	0.307907	0.307907	0.307907	0.307907	0.307907	0.307907	0.307907	0.307907	0.307907	0.307907	0.307907	0.307907	0.307907	0.307907	0.307907	0.307907	0.307907	0.307907	0.307907	0.307907	0.307907	0.307907	0.307907	0.307907	0.307907	0.307907	0.307907	0.307907	0.307907
700	0.233333	7								0.307907	0.307907	0.307907	0.307907	0.307907	0.307907	0.307907	0.307907	0.307907	0.307907	0.307907	0.307907	0.307907	0.307907	0.307907	0.307907	0.307907	0.307907	0.307907	0.307907	0.307907	0.307907	0.307907	0.307907	0.307907	0.307907	0.307907	0.307907	0.307907	0.307907	0.307907	0.307907	0.307907	0.307907	0.307907	0.307907	0.307907	0.307907	0.307907	0.307907
800	0.266667	8									0.307907	0.307907	0.307907	0.307907	0.307907	0.307907	0.307907	0.307907	0.307907	0.307907	0.307907	0.307907	0.307907	0.307907	0.307907	0.307907	0.307907	0.307907	0.307907	0.307907	0.307907	0.307907	0.307907	0.307907	0.307907	0.307907	0.307907	0.307907	0.307907	0.307907	0.307907	0.307907	0.307907	0.307907	0.307907	0.307907	0.307907	0.307907	0.307907
900	0.3	9										0.307907	0.307907	0.307907	0.307907	0.307907	0.307907	0.307907	0.307907	0.307907	0.307907	0.307907	0.307907	0.307907	0.307907	0.307907	0.307907	0.307907	0.307907	0.307907	0.307907	0.307907	0.307907	0.307907	0.307907	0.307907	0.307907	0.307907	0.307907	0.307907	0.307907	0.307907	0.307907	0.307907	0.307907	0.307907	0.307907	0.307907	0.307907
1000	0.333333	10											0.307907	0.307907	0.307907	0.307907	0.307907	0.307907	0.307907	0.307907	0.307907	0.307907	0.307907	0.307907	0.307907	0.307907	0.307907	0.307907	0.307907	0.307907	0.307907	0.307907	0.307907	0.307907	0.307907	0.307907	0.307907	0.307907	0.307907	0.307907	0.307907	0.307907	0.307907	0.307907	0.307907	0.307907	0.307907	0.307907	0.307907
1100	0.366667	11												0.307907	0.307907	0.307907	0.307907	0.307907	0.307907	0.307907	0.307907	0.307907	0.307907	0.307907	0.307907	0.307907	0.307907	0.307907	0.307907	0.307907	0.307907	0.307907	0.307907	0.307907	0.307907	0.307907	0.307907	0.307907	0.307907	0.307907	0.307907	0.307907	0.307907	0.307907	0.307907	0.307907	0.307907	0.307907	0.307907
1200	0.4	12													0.307907	0.307907	0.307907	0.307907	0.307907	0.307907	0.307907	0.307907	0.307907	0.307907	0.307907	0.307907	0.307907	0.307907	0.307907	0.307907	0.307907	0.307907	0.307907	0.307907	0.307907	0.307907	0.307907	0.307907	0.307907	0.307907	0.307907	0.307907	0.307907	0.307907	0.307907	0.307907	0.307907	0.307907	0.307907
1300	0.433333	13														0.307907	0.307907	0.307907	0.307907	0.307907	0.307907	0.307907	0.307907	0.307907	0.307907	0.307907	0.307907	0.307907	0.307907	0.307907	0.307907	0.307907	0.307907	0.307907	0.307907	0.307907	0.307907	0.307907	0.307907	0.307907	0.307907	0.307907	0.307907	0.307907	0.307907	0.307907	0.307907	0.307907	0.307907
1400	0.466667	14															0.307907	0.307907	0.307907	0.307907	0.307907	0.307907	0.307907	0.307907	0.307907	0.307907	0.307907	0.307907	0.307907	0.307907	0.307907	0.307907	0.307907	0.307907	0.307907	0.307907	0.307907	0.307907	0.307907	0.307907	0.307907	0.307907	0.307907	0.307907	0.307907	0.307907	0.307907	0.307907	0.307907
1500	0.5	15																0.307907	0.307907	0.307907	0.307907	0.307907	0.307907	0.307907	0.307907	0.307907	0.307907	0.307907	0.307907	0.307907	0.307907	0.307907	0.307907	0.307907	0.307907	0.307907	0.307907	0.307907	0.307907	0.307907	0.307907	0.307907	0.307907	0.307907	0.307907	0.307907	0.307907	0.307907	0.307907
1600	0.533333	16																	0.307907	0.307907	0.307907	0.307907	0.307907	0.307907	0.307907	0.307907	0.307907	0.307907	0.307907	0.307907	0.307907	0.307907	0.307907	0.307907	0.307907	0.307907	0.307907	0.307907	0.307907	0.307907	0.307907	0.307907	0.307907	0.307907	0.307907	0.307907	0.307907	0.307907	0.307907
1700	0.566667	17																		0.307907	0.307907	0.307907	0.307907	0.307907	0.307907	0.307907	0.307907	0.307907	0.307907	0.307907	0.307907	0.307907	0.307907	0.307907	0.307907	0.307907	0.307907	0.307907	0.307907	0.307907	0.307907	0.307907	0.307907	0.307907	0.307907	0.307907	0.307907	0.307907	0.307907
1800	0.6	18																			0.307907	0.307907	0.307907	0.307907	0.307907	0.307907	0.307907	0.307907	0.307907	0.307907	0.307907	0.307907	0.307907	0.307907	0.307907	0.307907	0.307907	0.307907	0.307907	0.307907	0.307907	0.307907	0.307907	0.307907	0.307907	0.307907	0.307907	0.307907	0.307907
1900	0.633333	19																				0.307907	0.307907	0.307907	0.307907	0.307907	0.307907	0.307907	0.307907	0.307907	0.307907	0.307907	0.307907	0.307907	0.307907	0.307907	0.307907	0.307907	0.307907	0.307907	0.307907	0.307907	0.307907	0.307907	0.307907	0.307907	0.307907	0.307907	0.307907
2000	0.666667	20																					0.307907	0.307907	0.307907	0.307907	0.307907	0.307907	0.307907	0.307907	0.307907	0.307907	0.307907	0.307907	0.307907	0.307907	0.307907	0.307907	0.307907	0.307907	0.307907	0.307907	0.307907	0.307907	0.307907	0.307907	0.307907	0.307907	0.307907
2100	0.7	21																						0.307907	0.307907	0.307907	0.307907	0.307907	0.307907	0.307907	0.307907	0.307907	0.307907	0.307907	0.307907	0.307907	0.307907	0.307907	0.307907	0.307907	0.307907	0.307907	0.307907	0.307907	0.307907	0.307907	0.307907	0.307907	0.307907
2200	0.733333	22																							0.307907	0.307907	0.307907	0.307907	0.307907	0.307907	0.307907	0.307907	0.307907	0.307907	0.307907	0.307907	0.307907	0.307907	0.307907	0.307907	0.307907	0.307907	0.307907	0.307907	0.307907	0.307907	0.307907	0.307907	0.307907
2300	0.766667	23																								0.307907	0.307907	0.307907	0.307907	0.307907	0.307907	0.307907	0.307907	0.307907	0.307907	0.307907	0.307907	0.307907	0.307907	0.307907	0.307907	0.307907	0.307907	0.307907	0.307907	0.307907	0.307907	0.307907	0.307907
2400	0.8	24																									0.307907	0.307907	0.307907	0.307907	0.307907	0.307907	0.307907	0.307907	0.307907	0.307907	0.307907	0.307907	0.307907	0.307907	0.307907	0.307907	0.307907	0.307907	0.307907	0.307907	0.307907	0.307907	0.307907
2500	0.833333	25																										0.307907	0.307907	0.307907	0.307907	0.307907	0.307907	0.307907	0.307907	0.307907	0.307907	0.307907	0.307907	0.307907	0.307907	0.307907	0.307907	0.307907	0.307907	0.307907	0.307907	0.307907	0.307907
2600	0.866667	26																											0.307907	0.307907	0.307907	0.307907	0.307907	0.307907	0.307907	0.307907	0.307907	0.307907	0.307907	0.307907	0.307907	0.307907	0.307907	0.307907	0.307907	0.307907	0.307907	0.307907	0.307907
2700	0.9	27																												0.307907	0.307907	0.307907	0.307907	0.307907	0.307907	0.307907	0.307907	0.307907	0.307907	0.307907	0.307907	0.307907	0.307907	0.307907	0.307907	0.307907	0.307907	0.307907	0.307907
2800	0.933333	28																													0.307907	0.307907	0.307907	0.307907	0.307907	0.307907	0.307907	0.307907	0.307907	0.307907	0.307907	0.307907	0.307907	0.307907	0.307907	0.307907	0.307907	0.307907	0.307907
2900	0.966667	29																														0.307907	0.307907	0.307907	0.307907	0.307907	0.307907	0.307907	0.307907	0.307907	0.307907	0.307907	0.307907	0.307907	0.307907	0.307907	0.307907	0.307907	0.307907
3000	1	30																															0.307907	0.307907	0.307907	0.307907	0.307907	0.307907	0.307907	0.307907	0.307907	0.307907	0.307907	0.307907	0.307907	0.307907	0.307907	0.307907	0.307907
Phi
			Timestep j
		Column cell i	0	1	2	3	4	5	6	7	8	9	10	11	12	13	14	15	16	17	18	19	20	21	22	23	24	25	26	27	28	29	30
0	0	0	0.05	0.05	0.05	0.05	0.05	0.05	0.05	0.05	0.05	0.05	0.05	0.05	0.05	0.05	0.05	0.05	0.05	0.05	0.05	0.05	0.05	0.05	0.05	0.05	0.05	0.05	0.05	0.05	0.05	0.05	0.05	0.05	0.05	0.05	0.05	0.05	0.05	0.05	0.05	0.05	0.05	0.05	0.05	0.05	0.05	0.05	0.05
100	0.0333333	1	0.05	0.05	0.05	0.05	0.05	0.05	0.05	0.05	0.05	0.05	0.05	0.05	0.05	0.05	0.05	0.05	0.05	0.05	0.05	0.05	0.05	0.05	0.05	0.05	0.05	0.05	0.05	0.05	0.05	0.05	0.05	0.05	0.05	0.05	0.05	0.05	0.05	0.05	0.05	0.05	0.05	0.05	0.05	0.05	0.05	0.05	0.05
200	0.0666667	2	0.05	0.05	0.05	0.05	0.05	0.05	0.05	0.05	0.05	0.05	0.05	0.05	0.05	0.05	0.05	0.05	0.05	0.05	0.05	0.05	0.05	0.05	0.05	0.05	0.05	0.05	0.05	0.05	0.05	0.05	0.05	0.05	0.05	0.05	0.05	0.05	0.05	0.05	0.05	0.05	0.05	0.05	0.05	0.05	0.05	0.05	0.05
300	0.1	3	0.05	0.05	0.05	0.05	0.05	0.05	0.05	0.05	0.05	0.05	0.05	0.05	0.05	0.05	0.05	0.05	0.05	0.05	0.05	0.05	0.05	0.05	0.05	0.05	0.05	0.05	0.05	0.05	0.05	0.05	0.05	0.05	0.05	0.05	0.05	0.05	0.05	0.05	0.05	0.05	0.05	0.05	0.05	0.05	0.05	0.05	0.05
400	0.133333	4	0.05	0.05	0.05	0.05	0.05	0.05	0.05	0.05	0.05	0.05	0.05	0.05	0.05	0.05	0.05	0.05	0.05	0.05	0.05	0.05	0.05	0.05	0.05	0.05	0.05	0.05	0.05	0.05	0.05	0.05	0.05	0.05	0.05	0.05	0.05	0.05	0.05	0.05	0.05	0.05	0.05	0.05	0.05	0.05	0.05	0.05	0.05
500	0.166667	5	0.05	0.05	0.05	0.05	0.05	0.05	0.05	0.05	0.05	0.05	0.05	0.05	0.05	0.05	0.05	0.05	0.05	0.05	0.05	0.05	0.05	0.05	0.05	0.05	0.05	0.05	0.05	0.05	0.05	0.05	0.05	0.05	0.05	0.05	0.05	0.05	0.05	0.05	0.05	0.05	0.05	0.05	0.05	0.05	0.05	0.05	0.05
600	0.2	6	0.05	0.05	0.05	0.05	0.05	0.05	0.05	0.05	0.05	0.05	0.05	0.05	0.05	0.05	0.05	0.05	0.05	0.05	0.05	0.05	0.05	0.05	0.05	0.05	0.05	0.05	0.05	0.05	0.05	0.05	0.05	0.05	0.05	0.05	0.05	0.05	0.05	0.05	0.05	0.05	0.05	0.05	0.05	0.05	0.05	0.05	0.05
700	0.233333	7	0.05	0.05	0.05	0.05	0.05	0.05	0.05	0.05	0.05	0.05	0.05	0.05	0.05	0.05	0.05	0.05	0.05	0.05	0.05	0.05	0.05	0.05	0.05	0.05	0.05	0.05	0.05	0.05	0.05	0.05	0.05	0.05	0.05	0.05	0.05	0.05	0.05	0.05	0.05	0.05	0.05	0.05	0.05	0.05	0.05	0.05	0.05
800	0.266667	8	0.05	0.05	0.05	0.05	0.05	0.05	0.05	0.05	0.05	0.05	0.05	0.05	0.05	0.05	0.05	0.05	0.05	0.05	0.05	0.05	0.05	0.05	0.05	0.05	0.05	0.05	0.05	0.05	0.05	0.05	0.05	0.05	0.05	0.05	0.05	0.05	0.05	0.05	0.05	0.05	0.05	0.05	0.05	0.05	0.05	0.05	0.05
900	0.3	9	0.05	0.05	0.05	0.05	0.05	0.05	0.05	0.05	0.05	0.05	0.05	0.05	0.05	0.05	0.05	0.05	0.05	0.05	0.05	0.05	0.05	0.05	0.05	0.05	0.05	0.05	0.05	0.05	0.05	0.05	0.05	0.05	0.05	0.05	0.05	0.05	0.05	0.05	0.05	0.05	0.05	0.05	0.05	0.05	0.05	0.05	0.05
1000	0.333333	10	0.05	0.05	0.05	0.05	0.05	0.05	0.05	0.05	0.05	0.05	0.05	0.05	0.05	0.05	0.05	0.05	0.05	0.05	0.05	0.05	0.05	0.05	0.05	0.05	0.05	0.05	0.05	0.05	0.05	0.05	0.05	0.05	0.05	0.05	0.05	0.05	0.05	0.05	0.05	0.05	0.05	0.05	0.05	0.05	0.05	0.05	0.05
1100	0.366667	11	0.05	0.05	0.05	0.05	0.05	0.05	0.05	0.05	0.05	0.05	0.05	0.05	0.05	0.05	0.05	0.05	0.05	0.05	0.05	0.05	0.05	0.05	0.05	0.05	0.05	0.05	0.05	0.05	0.05	0.05	0.05	0.05	0.05	0.05	0.05	0.05	0.05	0.05	0.05	0.05	0.05	0.05	0.05	0.05	0.05	0.05	0.05
1200	0.4	12	0.05	0.05	0.05	0.05	0.05	0.05	0.05	0.05	0.05	0.05	0.05	0.05	0.05	0.05	0.05	0.05	0.05	0.05	0.05	0.05	0.05	0.05	0.05	0.05	0.05	0.05	0.05	0.05	0.05	0.05	0.05	0.05	0.05	0.05	0.05	0.05	0.05	0.05	0.05	0.05	0.05	0.05	0.05	0.05	0.05	0.05	0.05
1300	0.433333	13	0.05	0.05	0.05	0.05	0.05	0.05	0.05	0.05	0.05	0.05	0.05	0.05	0.05	0.05	0.05	0.05	0.05	0.05	0.05	0.05	0.05	0.05	0.05	0.05	0.05	0.05	0.05	0.05	0.05	0.05	0.05	0.05	0.05	0.05	0.05	0.05	0.05	0.05	0.05	0.05	0.05	0.05	0.05	0.05	0.05	0.05	0.05
1400	0.466667	14	0.05	0.05	0.05	0.05	0.05	0.05	0.05	0.05	0.05	0.05	0.05	0.05	0.05	0.05	0.05	0.05	0.05	0.05	0.05	0.05	0.05	0.05	0.05	0.05	0.05	0.05	0.05	0.05	0.05	0.05	0.05	0.05	0.05	0.05	0.05	0.05	0.05	0.05	0.05	0.05	0.05	0.05	0.05	0.05	0.05	0.05	0.05
1500	0.5	15	0.05	0.05	0.05	0.05	0.05	0.05	0.05	0.05	0.05	0.05	0.05	0.05	0.05	0.05	0.05	0.05	0.05	0.05	0.05	0.05	0.05	0.05	0.05	0.05	0.05	0.05	0.05	0.05	0.05	0.05	0.05	0.05	0.05	0.05	0.05	0.05	0.05	0.05	0.05	0.05	0.05	0.05	0.05	0.05	0.05	0.05	0.05
1600	0.533333	16	0.05	0.05	0.05	0.05	0.05	0.05	0.05	0.05	0.05	0.05	0.05	0.05	0.05	0.05	0.05	0.05	0.05	0.05	0.05	0.05	0.05	0.05	0.05	0.05	0.05	0.05	0.05	0.05	0.05	0.05	0.05	0.05	0.05	0.05	0.05	0.05	0.05	0.05	0.05	0.05	0.05	0.05	0.05	0.05	0.05	0.05	0.05
1700	0.566667	17	0.05	0.05	0.05	0.05	0.05	0.05	0.05	0.05	0.05	0.05	0.05	0.05	0.05	0.05	0.05	0.05	0.05	0.05	0.05	0.05	0.05	0.05	0.05	0.05	0.05	0.05	0.05	0.05	0.05	0.05	0.05	0.05	0.05	0.05	0.05	0.05	0.05	0.05	0.05	0.05	0.05	0.05	0.05	0.05	0.05	0.05	0.05
1800	0.6	18	0.05	0.05	0.05	0.05	0.05	0.05	0.05	0.05	0.05	0.05	0.05	0.05	0.05	0.05	0.05	0.05	0.05	0.05	0.05	0.05	0.05	0.05	0.05	0.05	0.05	0.05	0.05	0.05	0.05	0.05	0.05	0.05	0.05	0.05	0.05	0.05	0.05	0.05	0.05	0.05	0.05	0.05	0.05	0.05	0.05	0.05	0.05
1900	0.633333	19	0.05	0.05	0.05	0.05	0.05	0.05	0.05	0.05	0.05	0.05	0.05	0.05	0.05	0.05	0.05	0.05	0.05	0.05	0.05	0.05	0.05	0.05	0.05	0.05	0.05	0.05	0.05	0.05	0.05	0.05	0.05	0.05	0.05	0.05	0.05	0.05	0.05	0.05	0.05	0.05	0.05	0.05	0.05	0.05	0.05	0.05	0.05
2000	0.666667	20	0.05	0.05	0.05	0.05	0.05	0.05	0.05	0.05	0.05	0.05	0.05	0.05	0.05	0.05	0.05	0.05	0.05	0.05	0.05	0.05	0.05	0.05	0.05	0.05	0.05	0.05	0.05	0.05	0.05	0.05	0.05	0.05	0.05	0.05	0.05	0.05	0.05	0.05	0.05	0.05	0.05	0.05	0.05	0.05	0.05	0.05	0.05
2100	0.7	21	0.05	0.05	0.05	0.05	0.05	0.05	0.05	0.05	0.05	0.05	0.05	0.05	0.05	0.05	0.05	0.05	0.05	0.05	0.05	0.05	0.05	0.05	0.05	0.05	0.05	0.05	0.05	0.05	0.05	0.05	0.05	0.05	0.05	0.05	0.05	0.05	0.05	0.05	0.05	0.05	0.05	0.05	0.05	0.05	0.05	0.05	0.05
2200	0.733333	22	0.05	0.05	0.05	0.05	0.05	0.05	0.05	0.05	0.05	0.05	0.05	0.05	0.05	0.05	0.05	0.05	0.05	0.05	0.05	0.05	0.05	0.05	0.05	0.05	0.05	0.05	0.05	0.05	0.05	0.05	0.05	0.05	0.05	0.05	0.05	0.05	0.05	0.05	0.05	0.05	0.05	0.05	0.05	0.05	0.05	0.05	0.05
2300	0.766667	23	0.05	0.05	0.05	0.05	0.05	0.05	0.05	0.05	0.05	0.05	0.05	0.05	0.05	0.05	0.05	0.05	0.05	0.05	0.05	0.05	0.05	0.05	0.05	0.05	0.05	0.05	0.05	0.05	0.05	0.05	0.05	0.05	0.05	0.05	0.05	0.05	0.05	0.05	0.05	0.05	0.05	0.05	0.05	0.05	0.05	0.05	0.05
2400	0.8	24	0.05	0.05	0.05	0.05	0.05	0.05	0.05	0.05	0.05	0.05	0.05	0.05	0.05	0.05	0.05	0.05	0.05	0.05	0.05	0.05	0.05	0.05	0.05	0.05	0.05	0.05	0.05	0.05	0.05	0.05	0.05	0.05	0.05	0.05	0.05	0.05	0.05	0.05	0.05	0.05	0.05	0.05	0.05	0.05	0.05	0.05	0.05
2500	0.833333	25	0.05	0.05	0.05	0.05	0.05	0.05	0.05	0.05	0.05	0.05	0.05	0.05	0.05	0.05	0.05	0.05	0.05	0.05	0.05	0.05	0.05	0.05	0.05	0.05	0.05	0.05	0.05	0.05	0.05	0.05	0.05	0.05	0.05	0.05	0.05	0.05	0.05	0.05	0.05	0.05	0.05	0.05	0.05	0.05	0.05	0.05	0.05
2600	0.866667	26	0.05	0.05	0.05	0.05	0.05	0.05	0.05	0.05	0.05	0.05	0.05	0.05	0.05	0.05	0.05	0.05	0.05	0.05	0.05	0.05	0.05	0.05	0.05	0.05	0.05	0.05	0.05	0.05	0.05	0.05	0.05	0.05	0.05	0.05	0.05	0.05	0.05	0.05	0.05	0.05	0.05	0.05	0.05	0.05	0.05	0.05	0.05
2700	0.9	27	0.05	0.05	0.05	0.05	0.05	0.05	0.05	0.05	0.05	0.05	0.05	0.05	0.05	0.05	0.05	0.05	0.05	0.05	0.05	0.05	0.05	0.05	0.05	0.05	0.05	0.05	0.05	0.05	0.05	0.05	0.05	0.05	0.05	0.05	0.05	0.05	0.05	0.05	0.05	0.05	0.05	0.05	0.05	0.05	0.05	0.05	0.05
2800	0.933333	28	0.05	0.05	0.05	0.05	0.05	0.05	0.05	0.05	0.05	0.05	0.05	0.05	0.05	0.05	0.05	0.05	0.05	0.05	0.05	0.05	0.05	0.05	0.05	0.05	0.05	0.05	0.05	0.05	0.05	0.05	0.05	0.05	0.05	0.05	0.05	0.05	0.05	0.05	0.05	0.05	0.05	0.05	0.05	0.05	0.05	0.05	0.05
2900	0.966667	29	0.05	0.05	0.05	0.05	0.05	0.05	0.05	0.05	0.05	0.05	0.05	0.05	0.05	0.05	0.05	0.05	0.05	0.05	0.05	0.05	0.05	0.05	0.05	0.05	0.05	0.05	0.05	0.05	0.05	0.05	0.05	0.05	0.05	0.05	0.05	0.05	0.05	0.05	0.05	0.05	0.05	0.05	0.05	0.05	0.05	0.05	0.05
3000	1	30	0.05	0.05	0.05	0.05	0.05	0.05	0.05	0.05	0.05	0.05	0.05	0.05	0.05	0.05	0.05	0.05	0.05	0.05	0.05	0.05	0.05	0.05	0.05	0.05	0.05	0.05	0.05	0.05	0.05	0.05	0.05	0.05	0.05	0.05	0.05	0.05	0.05	0.05	0.05	0.05	0.05	0.05	0.05	0.05	0.05	0.05	0.05
[truncated: 75 more columns]

[truncated: 2 more sheets: REE_melt_front, REE_melt]
